# Supplementary material for: An experimentally representative in-silico protocol for dynamical studies of lyophilised and weakly hydrated amorphous proteins
Source: Commun Chem. 2024 Apr 12;7:83. doi: 10.1038/s42004-024-01167-6 (PMC11014950; doi:10.1038/s42004-024-01167-6)
Supplement: Supplementary file 3 — Supplementary Data 1 [file 42004_2024_1167_MOESM3_ESM.xlsx]

## Sheet: Figure2a
Temperature (K)	MSD (Å^2) apo_h005 Protocol 2	ERROR MSD (Å^2) apo_h005 Protocol 2	MSD (Å^2) apo_h031 Protocol 2	ERROR MSD (Å^2) apo_h031 Protocol 2
10	0.00695312	3.29406e-05	0.00607322	2.53433e-05
50	0.0380392	3.14334e-05	0.0332675	0.000196979
75	0.0588943	1.2472e-05	0.0508476	0.000215621
100	0.0806184	0.000150681	0.0689365	0.000126917
125	0.103969	4.4034e-05	0.0886224	0.000203448
150	0.129123	7.57566e-05	0.111703	0.000147137
175	0.157737	0.000353452	0.14095	0.000148485
200	0.190352	0.000684532	0.181623	0.000913737
225	0.227249	0.000201068	0.234469	0.000125708
237.5	0.249483	0.000332618	0.26329	0.00126635
250	0.270846	0.000398434	0.295936	0.000193031
257.5	0.284156	0.000371464	0.314373	0.000628848
265	0.297107	0.00101304	0.335931	0.00167761
272.5	0.31104	0.000206563	0.357001	3.92601e-05
280	0.325558	0.000417519	0.381324	0.0012041
290	0.344223	0.000705801	0.427545	0.0014529
Temperature (K)	MSD (Å^2) apo_h005 Protocol 1	ERROR MSD (Å^2) apo_h005 Protocol 1	MSD (Å^2) apo_h031 Protocol 1	ERROR MSD (Å^2) apo_h031 Protocol 1
290	0.3606	0.006	0.3616	0.006
280	0.3374	0.006	0.3354	0.006
265	0.3051	0.006	0.2949	0.006
250	0.2747	0.006	0.2616	0.006
225	0.2323	0.006	0.2091	0.006
200	0.1919	0.006	0.1626	0.006
175	0.1576	0.006	0.1273	0.006
150	0.1253	0.006	0.1	0.006
100	0.07576	0.006	0.0596	0.006
50	0.0303	0.006	0.02323	0.006
10	0	0.006	0	0.006
Temperature (K)	MSD (Å^2) apo_h005 Experiment	ERROR MSD (Å^2) apo_h005 Experiment	MSD (Å^2) apo_h031 Experiment	ERROR MSD (Å^2) apo_h031 Experiment
10	0.0220373	0.00538367	0.0220308	0.00463017
20	0.0277899	0.0053741	0.0267594	0.00464342
30	0.0321879	0.00537916	0.02	0.00298322
40	0.0321599	0.00538019	0.02	0.0119271
50	0.0437897	0.00540459	0.0191293	0.004959
60	0.0412084	0.00540335	0.0236999	0.00494415
70	0.0463108	0.00542791	0.0250688	0.00495422
80	0.0604577	0.00543726	0.034275	0.00495738
90	0.0750181	0.00544776	0.0418156	0.00496884
100	0.0657834	0.00544021	0.0494213	0.00497168
110	0.075561	0.00546433	0.0615037	0.00507681
120	0.090342	0.00548878	0.0706792	0.0051607
130	0.0934037	0.00550577	0.0741308	0.00515481
140	0.0911149	0.00550814	0.0743589	0.0051699
150	0.109071	0.0055284	0.0880971	0.00518837
160	0.119751	0.00553641	0.0966031	0.00519661
170	0.128233	0.00554999	0.115304	0.00521208
180	0.13388	0.00555087	0.118911	0.00521638
190	0.14507	0.00557183	0.123324	0.00524545
200	0.155187	0.00559889	0.147157	0.0052774
210	0.16694	0.00561259	0.157574	0.00529367
220	0.179352	0.00563787	0.16214	0.00532924
230	0.194795	0.00564688	0.191409	0.00535571
240	0.202891	0.00568339	0.206719	0.0053893
250	0.219803	0.00569844	0.225836	0.00545753
260	0.23872	0.00571584	0.263769	0.00555138
270	0.245605	0.0057516	0.312502	0.00567683
280			0.351162	0.00579162
290	0.262969	0.00578746	0.406066	0.00591325

## Sheet: Figure2b
Q (Å^-1)	I(Q,T) arb.units 10K	ERROR I(Q,T) arb.units 10K	I(Q,T) arb.units 250K	ERROR I(Q,T) arb.units 250K	I(Q,T) arb.units 290K	ERROR I(Q,T) arb.units 290K
0.45889	0.268498	0.00238409	0.263699	0.00263594	0.250832	0.0025698
0.511885	0.267878	0.00273472	0.263896	0.00302871	0.248227	0.00293604
0.564431	0.26652	0.00246273	0.260328	0.00271537	0.247547	0.00264667
0.616502	0.265846	0.00245576	0.26112	0.00271562	0.238476	0.00259348
0.668052	0.263717	0.00247262	0.254704	0.00271088	0.240664	0.00263407
0.719053	0.263496	0.00212976	0.25704	0.00234698	0.231416	0.00222513
0.769433	0.26316	0.00236007	0.249798	0.00256489	0.231164	0.00246584
0.819163	0.265866	0.00261034	0.255514	0.00285424	0.228259	0.00269565
0.868216	0.263379	0.00274272	0.246382	0.0029585	0.231661	0.00286743
0.916522	0.264876	0.0024259	0.24366	0.00259478	0.21976	0.00246233
0.964054	0.267261	0.0023403	0.242121	0.00248367	0.21582	0.00234305
1.01077	0.261749	0.00244701	0.244585	0.00263815	0.217104	0.00248358
1.05665	0.264278	0.00266075	0.246159	0.00286404	0.214844	0.00267312
1.10163	0.266319	0.00246479	0.245391	0.00263877	0.217028	0.00247921
1.14567	0.264883	0.00216509	0.246272	0.00232832	0.209191	0.00214335
1.18875	0.263545	0.0021902	0.242639	0.00234367	0.207117	0.00216304
1.23083	0.266563	0.00220285	0.237122	0.00231614	0.203305	0.00214241
1.27187	0.264194	0.0023312	0.233828	0.00244529	0.202953	0.00227607
1.31183	0.267397	0.00242599	0.237515	0.00254914	0.202515	0.00235132
1.35069	0.262323	0.00227279	0.226326	0.00235329	0.193561	0.00217408
1.38841	0.262358	0.00233431	0.234768	0.00246216	0.196481	0.0022498
1.42495	0.254385	0.00263048	0.225425	0.00276086	0.184406	0.00249395
1.46029	0.262035	0.0022723	0.229657	0.00237148	0.18817	0.00214389
1.4944	0.261311	0.00245166	0.228744	0.00255715	0.188845	0.00232071
1.52726	0.258255	0.00228037	0.222959	0.00236208	0.184482	0.00214608
1.55882	0.262544	0.00224106	0.217716	0.0022745	0.182588	0.00208054
1.58906	0.264652	0.00226369	0.228259	0.00234349	0.177692	0.00206448
1.61797	0.262836	0.00195022	0.225787	0.00201488	0.178665	0.00178968
1.6455	0.261197	0.00214445	0.221364	0.00220045	0.176801	0.00196371
1.67165	0.262418	0.00191535	0.213756	0.00192634	0.174723	0.00173945
1.69639	0.266109	0.00204074	0.222376	0.00207897	0.178425	0.00185982
1.7197	0.264843	0.00241366	0.212567	0.00240923	0.166671	0.00213044
1.74155	0.259452	0.00205466	0.209546	0.00205757	0.168195	0.00184109
1.76193	0.256824	0.00257925	0.199798	0.00253455	0.165114	0.00230154
1.78083	0.256946	0.0036478	0.209288	0.00366948	0.167484	0.00327831
1.79823	0.258338	0.0032541	0.197587	0.00317028	0.159512	0.00284501

## Sheet: Figure2c
Temperature (K)	MSD (Å^2) ins_h005 Protocol 2	ERROR MSD (Å^2) ins_h005 Protocol 2	MSD (Å^2) ins_h025 Protocol 2	ERROR MSD (Å^2) ins_h025 Protocol 2
290	0.292768	0.0040752	0.395766	0.019116
280	0.276731	0.00542487	0.355904	0.0232651
272.5	0.263628	0.00630276	0.337072	0.017466
265	0.25156	0.00557682	0.316951	0.0102391
257.5	0.242242	0.00690403	0.300884	0.0116544
250	0.229315	0.00661018	0.279644	0.00943309
237.5	0.212427	0.00532005	0.248169	0.00818507
225	0.194396	0.0058367	0.220179	0.00698662
200	0.161519	0.00572687	0.175055	0.00671628
175	0.13211	0.00505317	0.136846	0.00579511
150	0.10853	0.0046506	0.107872	0.0051629
125	0.0863699	0.00423384	0.0861968	0.0042659
100	0.0675955	0.00330817	0.0671299	0.00328249
75	0.0502719	0.00264199	0.0494161	0.00252649
50	0.0334708	0.00219482	0.0326529	0.00183489
10	0.0063281	0.00037325	0.00638679	0.000462125
Temperature (K)	MSD (Å^2) ins_h005 Experimental	ERROR MSD (Å^2) ins_h005 Experimental
12.9772	0.0149563	0.0154222
25.0118	0.00719362	0.0153798
37.0514	0.0123738	0.0154033
49.0363	0.0204567	0.0154669
61.0132	0.0377607	0.0154421
73.0066	0.0377539	0.0155309
85.0339	0.0321988	0.0155153
97.0202	0.0425445	0.015603
108.983	0.0513681	0.0156096
121.023	0.0636699	0.0157072
133	0.0764663	0.0157812
136.996	0.0800737	0.0157994
149.011	0.0904687	0.0158889
161.005	0.0879053	0.0158808
173.012	0.101177	0.0160061
184.985	0.12593	0.0160762
197.015	0.114304	0.0162248
209.02	0.138182	0.0162484
221.019	0.158882	0.0162918
232.999	0.172525	0.0164599
245.012	0.191251	0.0165984
256.982	0.208176	0.0166846
268.996	0.229742	0.0168424
281.018	0.235	0.0169842
Temperature (K)	MSD (Å^2) ins_h025 Experimental	ERROR MSD (Å^2) ins_h025 Experimental
15	0.0167674	0.0154728
20	0.00611591	0.0154463
25	0.025555	0.0154262
30	0.0277139	0.0154325
35	0.0278993	0.0154362
40	0.00175064	0.0154825
45	0.0111351	0.0155288
50	0.0217032	0.0155285
55	0.0461575	0.0155089
60	0.0389026	0.0155005
65	0.0448042	0.0155535
70	0.0543541	0.0156169
75	0.0602489	0.0156325
80	0.0586883	0.0156304
85	0.0471205	0.0156266
90	0.0498516	0.0156763
95	0.049298	0.0157055
100	0.0561823	0.0156983
105	0.0659883	0.0157293
110	0.0629227	0.0157821
115	0.0585628	0.0158262
120	0.0634707	0.0158293
125	0.067607	0.015849
130	0.0800677	0.0158852
135	0.0843543	0.0159018
140	0.095831	0.0158922
145	0.094093	0.0159331
150	0.0951318	0.015949
155	0.100084	0.0160034
160	0.113537	0.0160297
165	0.113758	0.0160785
170	0.116049	0.0160987
175	0.118253	0.0161341
180	0.120909	0.0161741
185	0.128062	0.0162364
190	0.122973	0.0162599
195	0.12457	0.0163249
200	0.134859	0.016395
205	0.159947	0.0164696
210	0.172114	0.0165434
215	0.182213	0.0165762
220	0.174139	0.0166387
225	0.174468	0.01672
230	0.180233	0.0167878
235	0.193589	0.0168289
240	0.212687	0.0168815
245	0.220933	0.0169998
250	0.222297	0.0171714
255	0.251581	0.0172989
260	0.270563	0.0174264
265	0.3	0.0165862
270	0.326814	0.017593
275	0.355973	0.0176723
280	0.377947	0.0177937
285	0.408893	0.0179448

## Sheet: Figure3
Temperature (K)	MSD (nm^2) allH apo_h005	ERROR MSD (nm^2) allH apo_h005	MSD (nm^2) CH3 apo_h005	ERROR MSD (nm^2) CH3 apo_h005	MSD (nm^2) nonCH3 apo_h005	ERROR MSD (nm^2) nonCH3 apo_h005	MSD (nm^2) allH apo_h031	ERROR MSD (nm^2) allH apo_h031	MSD (nm^2) CH3 apo_h031	ERROR MSD (nm^2) CH3 apo_h031	MSD (nm^2) nonCH3 apo_h031	ERROR MSD (nm^2) nonCH3 apo_h031
290	0.0173283	0.000179464	0.0416925	0.000369393	0.00998956	0.000122252	0.0255552	0.000871297	0.0473056	0.000906652	0.0190034	0.000860549
280	0.01612	0.000167584	0.0401821	0.000330572	0.0088723	0.000118483	0.0218058	0.000200535	0.0436678	6.93672e-05	0.0152205	0.000240063
272.5	0.0149155	2.49609e-05	0.0378959	4.34871e-05	0.00799367	4.56367e-05	0.0191166	0.000333047	0.0401902	0.000277186	0.0127688	0.000349947
265	0.0147154	7.08521e-05	0.0373774	0.000208243	0.00788944	2.955e-05	0.0189747	0.000760069	0.0398707	0.000617163	0.0126804	0.000803061
257.5	0.0136747	4.95682e-05	0.0357676	0.000258518	0.0070202	1.33077e-05	0.0165031	0.0002448	0.0367722	0.000242255	0.0103978	0.000391525
250	0.0130519	6.44881e-05	0.0345686	6.81651e-05	0.00657091	0.000104482	0.0166417	0.00100034	0.0367728	0.00094618	0.0105778	0.00101665
237.5	0.0120304	0.000110238	0.0328861	0.000124734	0.00574847	0.000105875	0.0141345	5.91848e-05	0.0334217	0.000207324	0.00832507	0.00013947
225	0.0110091	0.000103803	0.0305496	7.6014e-05	0.00512335	0.000112218	0.0127668	0.000145523	0.0317369	0.000274994	0.00705284	0.000106533
200	0.00929807	6.19638e-05	0.0266014	2.77186e-05	0.00408621	7.22734e-05	0.0101896	0.000138381	0.0277944	0.00044173	0.0048869	4.70367e-05
175	0.00751503	3.93293e-05	0.0214883	0.00014432	0.00330626	7.70039e-06	0.00738489	5.7113e-05	0.0212443	3.23855e-05	0.00321038	6.45447e-05
150	0.00533053	3.91171e-05	0.014339	0.000153159	0.00261714	4.77297e-06	0.00507621	3.09147e-05	0.0142958	5.68514e-05	0.00229923	2.31153e-05
125	0.00343953	9.77434e-05	0.00807075	0.000284179	0.00204455	4.15849e-05	0.0031142	4.62801e-05	0.00763145	0.000102233	0.00175355	2.94227e-05
100	0.00214478	1.59099e-06	0.00420243	9.35502e-06	0.00152498	4.89318e-06	0.00184337	1.02955e-05	0.0036525	7.76262e-05	0.00129843	9.99142e-06
75	0.00143164	1.17026e-05	0.0025683	5.21986e-05	0.00108924	4.87904e-07	0.00119093	9.68736e-06	0.00204609	1.11652e-05	0.000933322	1.59622e-05
50	0.000882585	2.64882e-06	0.00154534	3.01722e-05	0.00068294	5.6413e-06	0.000738199	6.35265e-06	0.0012197	1.82999e-05	0.000593148	2.75347e-06
10	0.000154215	1.47856e-06	0.000252796	2.49892e-06	0.000124517	1.17168e-06	0.000131854	6.32861e-07	0.000216467	5.02046e-08	0.000106364	8.07516e-07
Temperature (K)	MSD (nm^2) allH ins_h005	ERROR MSD (nm^2) allH ins_h005	MSD (nm^2) CH3 ins_h005	ERROR MSD (nm^2) CH3 ins_h005	MSD (nm^2) nonCH3 ins_h005	ERROR MSD (nm^2) nonCH3 ins_h005	MSD (nm^2) allH ins_h025	ERROR MSD (nm^2) allH ins_h025	MSD (nm^2) CH3 ins_h025	ERROR MSD (nm^2) CH3 ins_h025	MSD (nm^2) nonCH3 ins_h025	ERROR MSD (nm^2) nonCH3 ins_h025
290	0.014897	0.000116122	0.0400011	0.000245688	0.00799426	0.000213796	0.0293764	0.000561293	0.0551424	0.000687922	0.0219387	0.000548086
280	0.0142083	8.24689e-05	0.0379514	0.000206047	0.00796969	0.000105349	0.0243625	0.000272776	0.0492798	0.000629614	0.0173986	0.000360929
272.5	0.0136278	9.55913e-05	0.0377538	0.00023607	0.00713247	0.000122427	0.0216105	0.000347677	0.0452984	0.000520568	0.0141794	0.000280626
265	0.0127493	0.000132239	0.0360641	0.000290493	0.00641698	0.000175973	0.0210669	0.000175286	0.0455785	0.000535646	0.0135545	0.000194668
257.5	0.0124926	0.000103981	0.0360632	0.00018202	0.00566843	6.69477e-05	0.0195755	0.000206619	0.0443331	0.000470537	0.0125857	0.000169824
250	0.0120842	5.63237e-05	0.0348276	0.000172214	0.00530829	6.20121e-05	0.0182061	0.000297166	0.0400339	0.000400512	0.0110628	0.000316953
237.5	0.0114816	7.85822e-05	0.0337513	0.000300945	0.00516938	9.5236e-05	0.0151298	0.000199884	0.0368667	0.000370665	0.00850258	0.000179436
225	0.0101446	3.51633e-05	0.0313867	0.000170663	0.00408798	2.72949e-05	0.0129578	0.000111185	0.0342879	0.000347344	0.00719832	0.000143471
200	0.00930473	6.87745e-05	0.0290485	0.000199863	0.00354883	4.09198e-05	0.0105131	9.25934e-05	0.0298255	0.000226945	0.0048714	9.22084e-05
175	0.00767459	5.84553e-05	0.0243203	0.000233806	0.00271624	2.10981e-05	0.00816091	6.31191e-05	0.0246236	0.000182623	0.00313215	4.15809e-05
150	0.00569728	6.07513e-05	0.0172237	0.000186113	0.00233929	2.48186e-05	0.00556433	7.58875e-05	0.0163814	0.000252669	0.0021493	3.0533e-05
125	0.00384961	0.000102218	0.00903743	0.000225684	0.00201924	6.24636e-05	0.00353727	7.17532e-05	0.00975719	0.000243748	0.00175557	3.56934e-05
100	0.00202008	3.4845e-05	0.00371426	8.20425e-05	0.0013177	1.4545e-05	0.00186332	2.23576e-05	0.00411132	8.74905e-05	0.00120472	1.24604e-05
75	0.00129111	2.38898e-05	0.00256839	7.0425e-05	0.000923256	6.81787e-06	0.00119005	1.71313e-05	0.00216305	2.92088e-05	0.000842188	2.84489e-06
50	0.000736256	6.02635e-06	0.00122178	1.35011e-05	0.000596301	4.46367e-06	0.000715101	5.26807e-06	0.00129335	1.81267e-05	0.000543263	1.95751e-06
10	0.000142607	2.32631e-06	0.000241156	4.789e-06	0.000108431	4.3773e-07	0.000134099	8.66577e-07	0.000236162	2.20171e-06	0.000103961	6.12944e-07

## Sheet: Figure4
Temperature (K)	MSD (nm^2) CH3 rotation apo_h031	ERROR MSD (nm^2) CH3 rotation apo_h031	MSD (nm^2) CH3 rotation apo_h005	ERROR MSD (nm^2) CH3 rotation apo_h005	MSD (nm^2) CH3 non-rotation apo_h031	ERROR MSD (nm^2) CH3 non-rotation apo_h031	MSD (nm^2) CH3 non-rotation apo_h005	ERROR MSD (nm^2) CH3 non-rotation apo_h005	MSD (nm^2) CH3 total apo_h031	ERROR MSD (nm^2) CH3 total apo_h031	MSD (nm^2) CH3 total apo_h005	ERROR MSD (nm^2) CH3 total apo_h005	MSD (nm^2) nonCH3 apo_h031	ERROR MSD (nm^2) nonCH3 apo_h031	MSD (nm^2) nonCH3 apo_h005	ERROR MSD (nm^2) nonCH3 apo_h005
10													0.000106953	3.51e-07	0.000123386	1.9e-06
50			0.00022904	3.32389e-06			0.00122101	9.23997e-06			0.00145005	4.51944e-06	0.00058563	3e-07	0.00067708	6.259e-06
75	0.00036424	7.27801e-06	0.00041572	6.03304e-06	0.0015488	1.42627e-05	0.00198731	1.50389e-05	0.00191304	8.56079e-06	0.00240303	7.48964e-06	0.000907269	2.251e-06	0.00107727	1.97e-06
100	0.00076213	1.52284e-05	0.00079739	1.15719e-05	0.00211999	1.95228e-05	0.00286572	2.16863e-05	0.00288212	1.28974e-05	0.00366311	1.1417e-05	0.00125056	4.06e-06	0.00149342	3.01e-06
125	0.00190427	3.80499e-05	0.00199776	2.8992e-05	0.00284569	2.62057e-05	0.00397269	3.00633e-05	0.00474996	2.12559e-05	0.00597045	1.86084e-05	0.00163556	1.655e-05	0.00196382	1.31e-06
150	0.00466379	9.31889e-05	0.00485764	7.04954e-05	0.00390126	3.59263e-05	0.00527236	3.98985e-05	0.00856505	3.83283e-05	0.01013	3.15727e-05	0.00211653	3.85e-06	0.00248545	3.01e-06
175	0.00910055	0.000181841	0.00927333	0.000134577	0.00510095	4.69742e-05	0.00672267	5.08737e-05	0.0142015	6.35512e-05	0.015996	4.98555e-05	0.00275715	1.58e-06	0.00308083	1.99e-06
200	0.0138048	0.000275838	0.0140464	0.000203845	0.00700864	6.45419e-05	0.00877469	6.64023e-05	0.0208134	9.31393e-05	0.0228211	7.11276e-05	0.00393324	4.094e-05	0.00377356	1.59e-06
225	0.0170984	0.000341649	0.0170199	0.000246997	0.00990702	9.12328e-05	0.0110373	8.35246e-05	0.0270054	0.000120848	0.0280572	8.74472e-05	0.00553326	6.961e-05	0.00459263	7.925e-05
237.5	0.0181809	0.000363279	0.0179391	0.000260337	0.011311	0.000104162	0.0127589	9.65527e-05	0.0294919	0.000131975	0.030698	9.56779e-05	0.00640853	7.202e-05	0.00512994	9.26e-05
250	0.0187819	0.000375288	0.0183812	0.000266753	0.0132995	0.000122474	0.0139086	0.000105253	0.0320814	0.000143563	0.0322898	0.000100639	0.0075665	6.014e-05	0.00575688	5.544e-05
257.5	0.0189292	0.000378231	0.018591	0.000269798	0.0139934	0.000128864	0.0149594	0.000113205	0.0329226	0.000147328	0.0335504	0.000104568	0.00817656	0.00018544	0.00606882	1.876e-05
265													0.00905372	1.146e-05	0.00657533	2.264e-05
272.5	0.0190658	0.000380961	0.0188453	0.000273488	0.0168306	0.000154991	0.0167795	0.000126979	0.0358964	0.000160635	0.0356248	0.000111034	0.00980353	0.00011741	0.00699442	5.489e-05
280	0.0190039	0.000379724	0.0188151	0.00027305	0.0185046	0.000170407	0.0183916	0.000139178	0.0375085	0.000167849	0.0372067	0.000115964	0.0110904	5.43e-05	0.0074472	0.00012936
290	0.0189044	0.000377736	0.0187388	0.000271943	0.0212061	0.000195285	0.0198028	0.000149857	0.0401105	0.000179493	0.0385416	0.000120124	0.0132194	0.0002163	0.00821721	0.00023075

## Sheet: Figure5
Temperature (K)	MSD (nm^2) CH3 rotation ins_h025	ERROR MSD (nm^2) CH3 rotation ins_h025	MSD (nm^2) CH3 rotation ins_h005	ERROR MSD (nm^2) CH3 rotation ins_h005	MSD (nm^2) CH3 non-rotation ins_h025	ERROR MSD (nm^2) CH3 non-rotation ins_h025	MSD (nm^2) CH3 non-rotation ins_h005	ERROR MSD (nm^2) CH3 non-rotation ins_h005	MSD (nm^2) CH3 total ins_h025	ERROR MSD (nm^2) CH3 total ins_h025	MSD (nm^2) CH3 total ins_h005	ERROR MSD (nm^2) CH3 total ins_h005	MSD (nm^2) nonCH3 ins_h025	ERROR MSD (nm^2) nonCH3 ins_h025	MSD (nm^2) nonCH3 ins_h005	ERROR MSD (nm^2) nonCH3 ins_h005
290	0.0186952	0.00199086	0.018923	0.000632383	0.0262675	0.00101995	0.0178033	0.00033022	0.0449626	0.00097091	0.0367263	0.000302163	0.0136229	0.000654055	0.00620503	9.00341e-05
280	0.0187439	0.00212753	0.0187969	0.00119382	0.0232741	0.00110086	0.0165156	0.000612427	0.042018	0.00102666	0.0353125	0.000581393	0.0112424	0.000539737	0.00589124	8.28878e-05
272.5	0.0187805	0.00157989	0.0187013	0.00080538	0.0214636	0.000809441	0.0154938	0.000380609	0.0402442	0.00077045	0.0341952	0.000424771	0.0100188	0.000337849	0.00544718	0.000126704
265	0.0186715	0.00149737	0.0186612	0.000834438	0.0199439	0.00077342	0.0144788	0.000406038	0.0386153	0.000723952	0.0331399	0.0004284	0.00894838	0.000265339	0.00500827	0.000112135
257.5	0.0185651	0.00116128	0.0185388	0.000929138	0.0186591	0.00058103	0.0141259	0.000444749	0.0372242	0.000580246	0.0326647	0.000484389	0.00835422	0.000202717	0.00477162	8.18154e-05
250	0.018566	0.00109417	0.0183114	0.00102421	0.0159878	0.000526453	0.0127565	0.000489231	0.0345538	0.000567715	0.0310679	0.000534979	0.0074796	0.000356339	0.00447046	0.00010455
237.5	0.0182599	0.00137821	0.0176071	0.000984006	0.0141401	0.00071469	0.0118963	0.000491513	0.0324	0.000663521	0.0295034	0.000492494	0.00602876	0.000215264	0.00412958	8.85752e-05
225	0.0174776	0.00102871	0.0167986	0.000783669	0.0118376	0.000479128	0.0108543	0.000380711	0.0293152	0.000549582	0.0276528	0.000402958	0.00524589	9.09056e-05	0.00371695	8.35199e-05
200	0.0146137	0.000846751	0.0135035	0.00111138	0.00881182	0.000395379	0.00903087	0.000529885	0.0234255	0.000451372	0.0225344	0.000581497	0.00360783	0.000106923	0.00314237	8.09212e-05
175	0.00974687	0.000789668	0.00881704	0.000690231	0.00642346	0.000339994	0.0070563	0.000340198	0.0161703	0.000449673	0.0158733	0.000350033	0.00258414	4.99304e-05	0.0025453	5.1955e-05
150	0.00498863	0.000583074	0.0044534	0.000589779	0.0046608	0.000244593	0.00570207	0.000245174	0.00964944	0.000338481	0.0101555	0.000344605	0.00195567	4.7502e-05	0.00211673	5.50342e-05
125	0.00212866	0.000537874	0.00149796	0.000605777	0.00343996	0.000221392	0.00376743	0.000247453	0.00556861	0.000316482	0.00526539	0.000358324	0.00154189	3.7755e-05	0.00166224	4.61671e-05
100	0.000852482	0.000317837	0.000591233	0.000247919	0.00230413	0.000150154	0.00231103	0.000107534	0.00315661	0.000167683	0.00290227	0.000140385	0.00116275	1.92953e-05	0.00125894	3.04473e-05
75	0.00040581	0.000210893	0.000331012	0.000264995	0.00165349	0.000101232	0.00174308	0.000126739	0.0020593	0.00010966	0.00207409	0.000138256	0.000835955	1.07957e-05	0.000896975	1.65169e-05
50	0.000213367	0.00010173	0.00020006	8.18423e-05	0.00104615	4.88221e-05	0.00100948	3.87244e-05	0.00125952	5.29074e-05	0.00120954	4.31179e-05	0.000539945	6.81724e-06	0.000583036	1.05203e-05
10	3.94919e-05	1.39361e-05	3.87161e-05	2.55292e-05	0.000196756	6.62382e-06	0.00019638	1.2037e-05	0.000236248	7.31227e-06	0.000235096	1.34922e-05	0.000104488	2.06324e-06	0.000108482	1.56581e-06

## Sheet: Figure6
r (nm)	g(r) 2W0O crystallographic structure (normalized, arb. units)	g(r) apo_h031 (normalized, arb. units)	g(r) apo_h005 (normalized, arb. units)
0	0	0	0
0.002	0	0	0
0.004	0	0	0
0.006	0	0	0
0.008	0	0	0
0.01	0	0	0
0.012	0	0	0
0.014	0	0	0
0.016	0	0	0
0.018	0	0	0
0.02	0	0	0
0.022	0	0	0
0.024	0	0	0
0.026	0	0	0
0.028	0	0	0
0.03	0	0	0
0.032	0	0	0
0.034	0	0	0
0.036	0	0	0
0.038	0	0	0
0.04	0	0	0
0.042	0	0	0
0.044	0	0	0
0.046	0	0	0
0.048	0	0	0
0.05	0	0	0
0.052	0	0	0
0.054	0	0	0
0.056	0	0	0
0.058	0	0	0
0.06	0	0	0
0.062	0	0	0
0.064	0	0	0
0.066	0	0	0
0.068	0	0	0
0.07	0	0	0
0.072	0	0	0
0.074	0	0	0
0.076	0	0	0
0.078	0	0	0
0.08	0	0	0
0.082	0	0	0
0.084	0	0	0
0.086	0	0	0
0.088	0	0	0
0.09	0	0	0
0.092	0	0	0
0.094	0	0	0
0.096	0	0	0
0.098	0	0	0
0.1	0	0	0
0.102	0	0	0
0.104	0	0	0
0.106	0	0	0
0.108	0	0	0
0.11	0	0	0
0.112	0	0	0
0.114	0	0	0
0.116	0	0	0
0.118	0	0	0
0.12	0	0	0
0.122	0	0	0
0.124	0	0	0
0.126	0	0	0
0.128	0	0	0
0.13	0	0	0
0.132	0	0	0
0.134	0	0	0
0.136	0	0	0
0.138	0	0	0
0.14	0	0	0
0.142	0	0	0
0.144	0	0	0
0.146	0	0	0
0.148	0	0	0
0.15	0	0	0
0.152	0	0	0
0.154	0	0	0
0.156	0	0	0
0.158	0	0	0
0.16	0	0	0
0.162	0	0	0
0.164	0	0	0
0.166	0	0	0
0.168	0	0	0
0.17	0	0	0
0.172	0	0	0
0.174	0	0	0
0.176	0	0	0
0.178	0	0	0
0.18	0	0	0
0.182	0	0	0
0.184	0	0	0
0.186	0	0	0
0.188	0	0	0
0.19	0	0	0
0.192	0	0	0
0.194	0	0	0
0.196	0	0	0
0.198	0	0	0
0.2	0	0	0
0.202	0	0	0
0.204	0	0	0
0.206	0	0	0
0.208	0	0	0
0.21	0	0	0
0.212	0	0	0
0.214	0	0	0
0.216	0	0	0
0.218	0	0	0
0.22	0	0	0
0.222	0	0	0
0.224	0	0	0
0.226	0	0	0
0.228	0	0	0
0.23	0	0	0
0.232	0	0	0
0.234	0	0	0
0.236	0	0	0
0.238	0	0	0
0.24	0	0	0
0.242	0	0	0
0.244	0	0	0
0.246	0	0	0
0.248	0	0	0
0.25	0	0	0
0.252	0	0	0
0.254	0	0	0
0.256	0	0	0
0.258	0	0	0
0.26	0	0	0
0.262	0	0	0
0.264	0	0	0
0.266	0	0	0
0.268	0	0	0
0.27	0	0	0
0.272	0	0	0
0.274	0	0	0
0.276	0	0	0
0.278	0	0	0
0.28	0	0	0
0.282	0	0	0
0.284	0	0	0
0.286	0	0	0
0.288	0	0	0
0.29	0	0	0
0.292	0	0	0
0.294	0	0	0
0.296	0	0	0
0.298	0	0	0
0.3	0	0	0
0.302	0	0	0
0.304	0	0	0
0.306	0	0	0
0.308	0	0	0
0.31	0	0	0
0.312	0	0	0
0.314	0	0	0
0.316	0	0	0
0.318	0	0	0
0.32	0	0	0
0.322	0	0	0
0.324	0	0	0
0.326	0	0	0
0.328	0	0	0
0.33	0	0	0
0.332	0	0	0
0.334	0	0	0
0.336	0	0	0
0.338	0	0	0
0.34	0	0	0
0.342	0	0	0
0.344	0	0	0
0.346	0	0	0
0.348	0	0	0
0.35	0	0	0
0.352	0	0	0
0.354	0	0	0
0.356	0	0	0
0.358	0	0	0
0.36	0	0	0
0.362	0	0	0
0.364	0	0	0
0.366	0	0	0
0.368	0	0	0
0.37	0	0	0
0.372	0	0	0
0.374	0	0	0
0.376	0	0	0
0.378	0	0	0
0.38	0	0	0
0.382	0	0	0
0.384	0	0	0
0.386	0	0	0
0.388	0	0	0
0.39	0	0	0
0.392	0	0	0
0.394	0	0	0
0.396	0	0	0
0.398	0	0	0
0.4	0	0	0
0.402	0	0	0
0.404	0	0	0
0.406	0	0	0
0.408	0	0	0
0.41	0	0	0
0.412	0	0	0
0.414	0	0	0
0.416	0	0	0
0.418	0	0	0
0.42	0	0	0
0.422	0	0	0
0.424	0	0	0
0.426	0	0	0
0.428	0	0	0
0.43	0	0	0
0.432	0	0	0
0.434	0	0	0
0.436	0	0	0
0.438	0	0	0
0.44	0	0	0
0.442	0	0	0
0.444	0	0	0
0.446	0	0	0
0.448	0	0	0
0.45	0	0	0
0.452	0	0	0
0.454	0	0	0
0.456	0	0	0
0.458	0	0	0
0.46	0	0	0
0.462	0	0	0
0.464	0	0	0
0.466	0	0	0
0.468	0	0	0
0.47	0	0	0
0.472	0	0	0
0.474	0	0	0
0.476	0	0	0
0.478	0	0	0
0.48	0	0	0
0.482	0	0	0
0.484	0	0	0
0.486	0	0	0
0.488	0	0	0
0.49	0	0	0
0.492	0	0	0
0.494	0	0	0
0.496	0	0	0
0.498	0	0	0
0.5	0	0	0
0.502	0	0	0
0.504	0	0	0
0.506	0	0	0
0.508	0	0	0
0.51	0	0	0
0.512	0	0	0
0.514	0	0	0
0.516	0	0	0
0.518	0	0	0
0.52	0	0	0
0.522	0	0	0
0.524	0	0	0
0.526	0	0	0
0.528	0	0	0
0.53	0	0	0
0.532	0	0	0
0.534	0	0	0
0.536	0	0	0
0.538	0	0	0
0.54	0	0	0
0.542	0	0	0
0.544	0	0	0
0.546	0	0	0
0.548	0	0	0
0.55	0	0	0
0.552	0	0	0
0.554	0	0	0
0.556	0	0	0
0.558	0	0	0
0.56	0	0	0
0.562	0	0	0
0.564	0	0	0
0.566	0	0	0
0.568	0	0	0
0.57	0	0	0
0.572	0	0	0
0.574	0	0	0
0.576	0	0	0
0.578	0	0	0
0.58	0	0	0
0.582	0	0	0
0.584	0	0	0
0.586	0	0	0
0.588	0	0	0
0.59	0	0	0
0.592	0	0	0
0.594	0	0	0
0.596	0	0	0
0.598	0	0	0
0.6	0	0	0
0.602	0	0	0
0.604	0	0	0
0.606	0	0	0
0.608	0	0	0
0.61	0	0	0
0.612	0	0	0
0.614	0	0	0
0.616	0	0	0
0.618	0	0	0
0.62	0	0	0
0.622	0	0	0
0.624	0	0	0
0.626	0	0	0
0.628	0	0	0
0.63	0	0	0
0.632	0	0	0
0.634	0	0	0
0.636	0	0	0
0.638	0	0	0
0.64	0	0	0
0.642	0	0	0
0.644	0	0	0
0.646	0	0	0
0.648	0	0	0
0.65	0	0	0
0.652	0	0	0
0.654	0	0	0
0.656	0	0	0
0.658	0	0	0
0.66	0	0	0
0.662	0	0	0
0.664	0	0	0
0.666	0	0	0
0.668	0	0	0
0.67	0	0	0
0.672	0	0	0
0.674	0	0	0
0.676	0	0	0
0.678	0	0	0
0.68	0	0	0
0.682	0	0	0
0.684	0	0	0
0.686	0	0	0
0.688	0	0	0
0.69	0	0	0
0.692	0	0	0
0.694	0	0	0
0.696	0	0	0
0.698	0	0	0
0.7	0	0	0
0.702	0	0	0
0.704	0	0	0
0.706	0	0	0
0.708	0	0	0
0.71	0	0	0
0.712	0	0	0
0.714	0	0	0
0.716	0	0	0
0.718	0	0	0
0.72	0	0	0
0.722	0	0	0
0.724	0	0	0
0.726	0	0	0
0.728	0	0	0
0.73	0	0	0
0.732	0	0	0
0.734	0	0	0
0.736	0	0	0
0.738	0	0	0
0.74	0	0	0
0.742	0	0	0
0.744	0	0	0
0.746	0	0	0
0.748	0	0	0
0.75	0	0	0
0.752	0	0	0
0.754	0	0	0
0.756	0	0	0
0.758	0	0	0
0.76	0	0	0
0.762	0	0	0
0.764	0	0	0
0.766	0	0	0
0.768	0	0	0
0.77	0	0	0
0.772	0	0	0
0.774	0	0	0
0.776	0	0	0
0.778	0	0	0
0.78	0	0	0
0.782	0	0	0
0.784	0	0	0
0.786	0	0	0
0.788	0	0	0
0.79	0	0	0
0.792	0	0	0
0.794	0	0	0
0.796	0	0	0
0.798	0	0	0
0.8	0	0	0
0.802	0	0	0
0.804	0	0	0
0.806	0	0	0
0.808	0	0	0
0.81	0	0	0
0.812	0	0	0
0.814	0	0	0
0.816	0	0	0
0.818	0	0	0
0.82	0	0	0
0.822	0	0	0
0.824	0	0	0
0.826	0	0	0
0.828	0	0	0
0.83	0	0	0
0.832	0	0	0
0.834	0	0	0
0.836	0	0	0
0.838	0	0	0
0.84	0	0	0
0.842	0	0	0
0.844	0	0	0
0.846	0	0	0
0.848	0	0	0
0.85	0	0	0
0.852	0	0	0
0.854	0	0	0
0.856	0	0	0
0.858	0	0	0
0.86	0	0	0
0.862	0	0	0
0.864	0	0	0
0.866	0	0	0
0.868	0	0	0
0.87	0	0	0
0.872	0	0	0
0.874	0	0	0
0.876	0	0	0
0.878	0	0	0
0.88	0	0	0
0.882	0	0	0
0.884	0	0	0
0.886	0	0	0
0.888	0	0	0
0.89	0	0	0
0.892	0	0	0
0.894	0	0	0
0.896	0	0	0
0.898	0	0	0
0.9	0	0	0
0.902	0	0	0
0.904	0	0	0
0.906	0	0	0
0.908	0	0	0
0.91	0	0	0
0.912	0	0	0
0.914	0	0	0
0.916	0	0	0
0.918	0	0	0
0.92	0	0	0
0.922	0	0	0
0.924	0	0	0
0.926	0	0	0
0.928	0	0	0
0.93	0	0	0
0.932	0	0	0
0.934	0	0	0
0.936	0	0	0
0.938	0	0	0
0.94	0	0	0
0.942	0	0	0
0.944	0	0	0
0.946	0	0	0
0.948	0	0	0
0.95	0	0	0
0.952	0	0	0
0.954	0	0	0
0.956	0	0	0
0.958	0	0	0
0.96	0	0	0
0.962	0	0	0
0.964	0	0	0
0.966	0	0	0
0.968	0	0	0
0.97	0	0	0
0.972	0	0	0
0.974	0	0	0
0.976	0	0	0
0.978	0	0	0
0.98	0	0	0
0.982	0	0	0
0.984	0	0	0
0.986	0	0	0
0.988	0	0	0
0.99	0	0	0
0.992	0	0	0
0.994	0	0	0
0.996	0	0	0
0.998	0	0	0
1	0	0	0
1.002	0	0	0
1.004	0	0	0
1.006	0	0	0
1.008	0	0	0
1.01	0	0	0
1.012	0	0	0
1.014	0	0	0
1.016	0	0	0
1.018	0	0	0
1.02	0	0	0
1.022	0	0	0
1.024	0	0	0
1.026	0	0	0
1.028	0	0	0
1.03	0	0	0
1.032	0	0	0
1.034	0	0	0
1.036	0	0	0
1.038	0	0	0
1.04	0	0	0
1.042	0	0	0
1.044	0	0	0
1.046	0	0	0
1.048	0	0	0
1.05	0	0	0
1.052	0	0	0
1.054	0	0	0
1.056	0	0	0
1.058	0	0	0
1.06	0	0	0
1.062	0	0	0
1.064	0	0	0
1.066	0	0	0
1.068	0	0	0
1.07	0	0	0
1.072	0	0	0
1.074	0	0	0
1.076	0	0	0
1.078	0	0	0
1.08	0	0	0
1.082	0	0	0
1.084	0	0	0
1.086	0	0	0
1.088	0	0	0
1.09	0	0	0
1.092	0	0	0
1.094	0	0	0
1.096	0	0	0
1.098	0	0	0
1.1	0	0	0
1.102	0	0	0
1.104	0	0	0
1.106	0	0	0
1.108	0	0	0
1.11	0	0	0
1.112	0	0	0
1.114	0	0	0
1.116	0	0	0
1.118	0	0	0
1.12	0	0	0
1.122	0	0	0
1.124	0	0	0
1.126	0	0	0
1.128	0	0	0
1.13	0	0	0
1.132	0	0	0
1.134	0	0	0
1.136	0	0	0
1.138	0	0	0
1.14	0	0	0
1.142	0	0	0
1.144	0	0	0
1.146	0	0	0
1.148	0	0	0
1.15	0	0	0
1.152	0	0	0
1.154	0	0	0
1.156	0	0	0
1.158	0	0	0
1.16	0	0	0
1.162	0	0	0
1.164	0	0	0
1.166	0	0	0
1.168	0	0	0
1.17	0	0	0
1.172	0	0	0
1.174	0	0	0
1.176	0	0	0
1.178	0	0	0
1.18	0	0	0
1.182	0	0	0
1.184	0	0	0
1.186	0	0	0
1.188	0	0	0
1.19	0	0	0
1.192	0	0	0
1.194	0	0	0
1.196	0	0	0
1.198	0	0	0
1.2	0	0	0
1.202	0	0	0
1.204	0	0	0
1.206	0	0	0
1.208	0	0	0
1.21	0	0	0
1.212	0	0	0
1.214	0	0	0
1.216	0	0	0
1.218	0	0	0
1.22	0	0	0
1.222	0	0	0
1.224	0	0	0
1.226	0	0	0
1.228	0	0	0
1.23	0	0	0
1.232	0	0	0
1.234	0	0	0
1.236	0	0	0
1.238	0	0	0
1.24	0	0	0
1.242	0	0	0
1.244	0	0	0
1.246	0	0	0
1.248	0	0	0
1.25	0	0	0
1.252	0	0	0
1.254	0	0	0
1.256	0	0	0
1.258	0	0	0
1.26	0	0	0
1.262	0	0	0
1.264	0	0	0
1.266	0	0	0
1.268	0	0	0
1.27	0	0	0
1.272	0	0	0
1.274	0	0	0
1.276	0	0	0
1.278	0	0	0
1.28	0	0	0
1.282	0	0	0
1.284	0	0	0
1.286	0	0	0
1.288	0	0	0
1.29	0	0	0
1.292	0	0	0
1.294	0	0	0
1.296	0	0	0
1.298	0	0	0
1.3	0	0	0
1.302	0	0	0
1.304	0	0	0
1.306	0	0	0
1.308	0	0	0
1.31	0	0	0
1.312	0	0	0
1.314	0	0	0
1.316	0	0	0
1.318	0	0	0
1.32	0	0	0
1.322	0	0	0
1.324	0	0	0
1.326	0	0	0
1.328	0	0	0
1.33	0	0	0
1.332	0	0	0
1.334	0	0	0
1.336	0	0	0
1.338	0	0	0
1.34	0	0	0
1.342	0	0	0
1.344	0	0	0
1.346	0	0	0
1.348	0	0	0
1.35	0	0	0
1.352	0	0	0
1.354	0	0	0
1.356	0	0	0
1.358	0	0	0
1.36	0	0	0
1.362	0	0	0
1.364	0	0	0
1.366	0	0	0
1.368	0	0	0
1.37	0	0	0
1.372	0	0	0
1.374	0	0	0
1.376	0	0	0
1.378	0	0	0
1.38	0	0	0
1.382	0	0	0
1.384	0	0	0
1.386	0	0	0
1.388	0	0	0
1.39	0	0	0
1.392	0	0	0
1.394	0	0	0
1.396	0	0	0
1.398	0	0	0
1.4	0	0	0
1.402	0	0	0
1.404	0	0	0
1.406	0	0	0
1.408	0	0	0
1.41	0	0	0
1.412	0	0	0
1.414	0	0	0
1.416	0	0	0
1.418	0	0	0
1.42	0	0	0
1.422	0	0	0
1.424	0	0	0
1.426	0	0	0
1.428	0	0	0
1.43	0	0	0
1.432	0	0	0
1.434	0	0	0
1.436	0	0	0
1.438	0	0	0
1.44	0	0	0
1.442	0	0	0
1.444	0	0	0
1.446	0	0	0
1.448	0	0	0
1.45	0	0	0
1.452	0	0	0
1.454	0	0	0
1.456	0	0	0
1.458	0	0	0
1.46	0	0	0
1.462	0	0	0
1.464	0	0	0
1.466	0	0	0
1.468	0	0	0
1.47	0	0	0
1.472	0	0	0
1.474	0	0	0
1.476	0	0	0
1.478	0	0	0
1.48	0	0	0
1.482	0	0	0
1.484	0	0	0
1.486	0	0	0
1.488	0	0	0
1.49	0	0	0
1.492	0	0	0
1.494	0	0	0
1.496	0	0	0
1.498	0	0	0
1.5	0	0	0
1.502	0	0	0
1.504	0	0	0
1.506	0	0	0
1.508	0	0	0
1.51	0	0	0
1.512	0	0	0
1.514	0	0	0
1.516	0	0	0
1.518	0	0	0
1.52	0	0	0
1.522	0	0	0
1.524	0	0	0
1.526	0	0	0
1.528	0	0	0
1.53	0	0	0
1.532	0	0	0
1.534	0	0	0
1.536	0	0	0
1.538	0	0	0
1.54	0	0	0
1.542	0	0	0
1.544	0	0	0
1.546	0	0	0
1.548	0	0	0
1.55	0	0	0
1.552	0	0	0
1.554	0	0	0
1.556	0	0	0
1.558	0	0	0
1.56	0	0	0
1.562	0	0	0
1.564	0	0	0
1.566	0	0	0
1.568	0	0	0
1.57	0	0	0
1.572	0	0	0
1.574	0	0	0
1.576	0	0	0
1.578	0	0	0
1.58	0	0	0
1.582	0	0	0
1.584	0	0	0
1.586	0	0	0
1.588	0	0	0
1.59	0	0	0
1.592	0	0	0
1.594	0	0	0
1.596	0	0	0
1.598	0	0	0
1.6	0	0	0
1.602	0	0	0
1.604	0	0	0
1.606	0	0	0
1.608	0	0	0
1.61	0	0	0
1.612	0	0	0
1.614	0	0	0
1.616	0	0	0
1.618	0	0	0
1.62	0	0	0
1.622	0	0	0
1.624	0	0	0
1.626	0	0	0
1.628	0	0	0
1.63	0	0	0
1.632	0	0	0
1.634	0	0	0
1.636	0	0	0
1.638	0	0	0
1.64	0	0	0
1.642	0	0	0
1.644	0	0	0
1.646	0	0	0
1.648	0	0	0
1.65	0	0	0
1.652	0	0	0
1.654	0	0	0
1.656	0	0	0
1.658	0	0	0
1.66	0	0	0
1.662	0	0	0
1.664	0	0	0
1.666	0	0	0
1.668	0	0	0
1.67	0	0	0
1.672	0	0	0
1.674	0	0	0
1.676	0	0	0
1.678	0	0	0
1.68	0	0	0
1.682	0	0	0
1.684	0	0	0
1.686	0	0	0
1.688	0	0	0
1.69	0	0	0
1.692	0	0	0
1.694	0	0	0
1.696	0	0	0
1.698	0	0	0
1.7	0	0	0
1.702	0	0	0
1.704	0	0	0
1.706	0	0	0
1.708	0	0	0
1.71	0	0	0
1.712	0	0	0
1.714	0	0	0
1.716	0	0	0
1.718	0	0	0
1.72	0	0	0
1.722	0	0	0
1.724	0	0	0
1.726	0	0	0
1.728	0	0	0
1.73	0	0	0
1.732	0	0	0
1.734	0	0	0
1.736	0	0	0
1.738	0	0	0
1.74	0	0	0
1.742	0	0	0
1.744	0	0	0
1.746	0	0	0
1.748	0	0	0
1.75	0	0	0
1.752	0	0	0
1.754	0	0	0
1.756	0	0	0
1.758	0	0	0
1.76	0	0	0
1.762	0	0	0
1.764	0	0	0
1.766	0	0	0
1.768	0	0	0
1.77	0	0	0
1.772	0	0	0
1.774	0	0	0
1.776	0	0	0
1.778	0	0	0
1.78	0	0	0
1.782	0	0	0
1.784	0	0	0
1.786	0	0	0
1.788	0	0	0
1.79	0	0	0
1.792	0	0	0
1.794	0	0	0
1.796	0	0	0
1.798	0	0	0
1.8	0	0	0
1.802	0	0	0
1.804	0	0	0
1.806	0	0	0
1.808	0	0	0
1.81	0	0	0
1.812	0	0	0
1.814	0	0	0
1.816	0	0	0
1.818	0	0	0
1.82	0	0	0
1.822	0	0	0
1.824	0	0	0
1.826	0	0	0
1.828	0	0	0
1.83	0	0	0
1.832	0	0	0
1.834	0	0	0
1.836	0	0	0
1.838	0	0	0
1.84	0	0	0
1.842	0	0	0
1.844	0	0	0
1.846	0	0	0
1.848	0	0	0
1.85	0	0	0
1.852	0	0	0
1.854	0	0	0
1.856	0	0	0
1.858	0	0	0
1.86	0	0	0
1.862	0	0	0
1.864	0	0	0
1.866	0	0	0
1.868	0	0	0
1.87	0	0	0
1.872	0	0	0
1.874	0	0	0
1.876	0	0	0
1.878	0	0	0
1.88	0	0	0
1.882	0	0	0
1.884	0	0	0
1.886	0	0	0
1.888	0	0	0
1.89	0	0	0
1.892	0	0	0
1.894	0	0	0
1.896	0	0	0
1.898	0	0	0
1.9	0	0	0
1.902	0	0	0
1.904	0	0	0
1.906	0	0	0
1.908	0	0	0
1.91	0	0	0
1.912	0	0	0
1.914	0	0	0
1.916	0	0	0
1.918	0	0	0
1.92	0	0	0
1.922	0	0	0
1.924	0	0	0
1.926	0	0	0
1.928	0	0	0
1.93	0	0	0
1.932	0	0	0
1.934	0	0	0
1.936	0	0	0
1.938	0	0	0
1.94	0	0	0
1.942	0	0	0
1.944	0	0	0
1.946	0	0	0
1.948	0	0	0
1.95	0	0	0
1.952	0	0	0
1.954	0	0	0
1.956	0	0	0
1.958	0	0	0
1.96	0	0	0
1.962	0	0	0
1.964	0	0	0
1.966	0	0	0
1.968	0	0	0
1.97	0	0	0
1.972	0	0	0
1.974	0	0	0
1.976	0	0	0
1.978	0	0	0
1.98	0	0	0
1.982	0	0	0
1.984	0	0	0
1.986	0	0	0
1.988	0	0	0
1.99	0	0	0
1.992	0	0	0
1.994	0	0	0
1.996	0	0	0
1.998	0	0	0
2	0	0	0
2.002	0	0	0
2.004	0	0	0
2.006	0	0	0
2.008	0	0	0
2.01	0	0	0
2.012	0	0	0
2.014	0	0	0
2.016	0	0	0
2.018	0	0	0
2.02	0	0	0
2.022	0	0	0
2.024	0	0	0
2.026	0	0	0
2.028	0	0	0
2.03	0	0	0
2.032	0	0	0
2.034	0	0	0
2.036	0	0	0
2.038	0	0	0
2.04	0	0	0
2.042	0	0	0
2.044	0	0	0
2.046	0	0	0
2.048	0	0	0
2.05	0	0	0
2.052	0	0	0
2.054	0	0	0
2.056	0	0	0
2.058	0	0	0
2.06	0	0	0
2.062	0	0	0
2.064	0	0	0
2.066	0	0	0
2.068	0	0	0
2.07	0	0	0
2.072	0	0	0
2.074	0	0	0
2.076	0	0	0
2.078	0	0	0
2.08	0	0	0
2.082	0	0	0
2.084	0	0	0
2.086	0	0	0
2.088	0	0	0
2.09	0	0	0
2.092	0	0	0
2.094	0	0	0
2.096	0	0	0
2.098	0	0	0
2.1	0	0	0
2.102	0	0	0
2.104	0	0	0
2.106	0	0	0
2.108	0	0	0
2.11	0	0	0
2.112	0	0	0
2.114	0	0	0
2.116	0	0	0
2.118	0	0	0
2.12	0	0	0
2.122	0	0	0
2.124	0	0	0
2.126	0	0	0
2.128	0	0	0
2.13	0	0	0
2.132	0	0	0
2.134	0	0	0
2.136	0	0	0
2.138	0	0	0
2.14	0	0	0
2.142	0	0	0
2.144	0	0	0
2.146	0	0	0
2.148	0	0	0
2.15	0	0	0
2.152	0	0	0
2.154	0	0	0
2.156	0	0	0
2.158	0	0	0
2.16	0	0	0
2.162	0	0	0
2.164	0	0	0
2.166	0	0	0
2.168	0	0	0
2.17	0	0	0
2.172	0	0	0
2.174	0	0	0
2.176	0	0	0
2.178	0	0	0
2.18	0	0	0
2.182	0	0	0
2.184	0	0	0
2.186	0	0	0
2.188	0	0	0
2.19	0	0	0
2.192	0	0	0
2.194	0	0	0
2.196	0	0	0
2.198	0	0	0
2.2	0	0	0
2.202	0	0	0
2.204	0	0	0
2.206	0	0	0
2.208	0	0	0
2.21	0	0	0
2.212	0	0	0
2.214	0	0	0
2.216	0	0	0
2.218	0	0	0
2.22	0	0	0
2.222	0	0	0
2.224	0	0	0
2.226	0	0	0
2.228	0	0	0
2.23	0	0	0
2.232	0	0	0
2.234	0	0	0
2.236	0	0	0
2.238	0	0	0
2.24	0	0	0
2.242	0	0	0
2.244	0	0	0
2.246	0	0	0
2.248	0	0	0
2.25	0	0	0
2.252	0	0	0
2.254	0	0	0
2.256	0	0	0
2.258	0	0	0
2.26	0	0	0
2.262	0	0	0
2.264	0	0	0
2.266	0	0	0
2.268	0	0	0
2.27	0	0	0
2.272	0	0	0
2.274	0	0	0
2.276	0	0	0
2.278	0	0	0
2.28	0	0	0
2.282	0	0	0
2.284	0	0	0
2.286	0	0	0
2.288	0	0	0
2.29	0	0	0
2.292	0	0	0
2.294	0	0	0
2.296	0	0	0
2.298	0	0	0
2.3	0	0	0
2.302	0	0	0
2.304	0	0	0
2.306	0	0	0
2.308	0	0	0
2.31	0	0	0
2.312	0	0	0
2.314	0	0	0
2.316	0	0	0
2.318	0	0	0
2.32	0	0	0
2.322	0	0	0
2.324	0	0	0
2.326	0	0	0
2.328	0	0	0
2.33	0	0	0
2.332	0	0	0
2.334	0	0	0
2.336	0	0	0
2.338	0	0	0
2.34	0	0	0
2.342	0	0	0
2.344	0	0	0
2.346	0	0	0
2.348	0	0	0
2.35	0	0	0
2.352	0	0	0
2.354	0	0	0
2.356	0	0	0
2.358	0	0	0
2.36	0	0	0
2.362	0	0	0
2.364	0	0	0
2.366	0	0	0
2.368	0	0	0
2.37	0	0	0
2.372	0	0	0
2.374	0	0	0
2.376	0	0	0
2.378	0	0	0
2.38	0	0	0
2.382	0	0	0
2.384	0	0	0
2.386	0	0	0
2.388	0	0	0
2.39	0	0	0
2.392	0	0	0
2.394	0	0	0
2.396	0	0	0
2.398	0	0	0
2.4	0	0	0
2.402	0	0	0
2.404	0	0	0
2.406	0	0	0
2.408	0	0	0
2.41	0	0	0
2.412	0	0	0
2.414	0	0	0
2.416	0	0	0
2.418	0	0	0
2.42	0	0	0
2.422	0	0	0
2.424	0	0	0
2.426	0	0	0
2.428	0	0	0
2.43	0	0	0
2.432	0	0	0
2.434	0	0	0
2.436	0	0	0
2.438	0	0	0
2.44	0	0	0
2.442	0	0	0
2.444	0	0	0
2.446	0	0	0
2.448	0	0	0
2.45	0	0	0
2.452	0	0	0
2.454	0	0	0
2.456	0	0	0
2.458	0	0	0
2.46	0	0	0
2.462	0	0	0
2.464	0	0	0
2.466	0	0	0
2.468	0	0	0
2.47	0	0	0
2.472	0	0	0
2.474	0	0	0
2.476	0	0	0
2.478	0	0	0
2.48	0	0	0
2.482	0	0	0
2.484	0	0	0
2.486	0	0	0
2.488	0	0	0
2.49	0	0	0
2.492	0	0	0
2.494	0	0	0
2.496	0	0	0
2.498	0	0	0
2.5	0	0	0
2.502	0	0	0
2.504	0	0	0
2.506	0	0	0
2.508	0	0	0
2.51	0	0	0
2.512	0	0	0
2.514	0	0	0
2.516	0	0	0
2.518	0	0	0
2.52	0	0	0
2.522	0	0	0
2.524	0	0	0
2.526	0	0	0
2.528	0	0	0
2.53	0	0	0
2.532	0	0	0
2.534	0	0	0
2.536	0	0	0
2.538	0	0	0
2.54	0	0	0
2.542	0	0	0
2.544	0	0	0
2.546	0	0	0
2.548	0	0	0
2.55	0	0	0
2.552	0	0	0
2.554	0	0	0
2.556	0	0	0
2.558	0	0	0
2.56	0	0	0.000180799
2.562	0	0	0
2.564	0	0	0.000180799
2.566	0	0	0.000180799
2.568	0	0	0.000180799
2.57	0	0	0.000180799
2.572	0	0	0
2.574	0	0	0.000180799
2.576	0	0	0.000180799
2.578	0	0	0.000180799
2.58	0	0	0.000361598
2.582	0	0	0.000542397
2.584	0	0	0.000542397
2.586	0	0	0.000180799
2.588	0	0	0.000361598
2.59	0	0	0.000361598
2.592	0	0	0.000542397
2.594	0	0	0.00108479
2.596	0	0	0.000542397
2.598	0	0	0.00108479
2.6	0	0	0.00126559
2.602	0	0	0.000903996
2.604	0	0	0.000723197
2.606	0	0	0.00108479
2.608	0	0	0.00126559
2.61	0	0	0.000903996
2.612	0	0	0.00108479
2.614	0	0	0.00108479
2.616	0	0	0.00108479
2.618	0	0	0.00126559
2.62	0	0	0.00108479
2.622	0	0	0.00144639
2.624	0	0	0.00144639
2.626	0	0	0.00162719
2.628	0	0	0.00180799
2.63	0	0	0.00144639
2.632	0	0	0.00198879
2.634	0	0	0.00162719
2.636	0	0	0.00253119
2.638	0	0	0.00162719
2.64	0	0	0.00180799
2.642	0	0	0.00198879
2.644	0	0	0.00180799
2.646	0	0	0.00198879
2.648	0	0	0.00180799
2.65	0	0	0.00216959
2.652	0	0	0.00235039
2.654	0	0	0.00144639
2.656	0	0	0.00235039
2.658	0	0	0.00180799
2.66	0	0	0.00180799
2.662	0	0	0.00180799
2.664	0	0	0.00216959
2.666	0	0	0.00235039
2.668	0	0	0.00180799
2.67	0	0	0.00180799
2.672	0	0	0.00162719
2.674	0	0	0.00162719
2.676	0	0	0.00216959
2.678	0	0	0.00162719
2.68	0	0	0.00180799
2.682	0	0	0.00162719
2.684	0	0	0.00216959
2.686	0	0	0.00144639
2.688	0	0	0.00162719
2.69	0	0	0.00126559
2.692	0	0	0.00162719
2.694	0	0	0.00126559
2.696	0	0	0.00144639
2.698	0	0	0.00126559
2.7	0	0	0.00108479
2.702	0	0	0.00180799
2.704	0	0	0.00144639
2.706	0	0	0.00144639
2.708	0	0	0.00144639
2.71	0	0	0.00126559
2.712	0	0	0.00216959
2.714	0	0	0.00144639
2.716	0	0	0.00180799
2.718	0	0	0.00162719
2.72	0	0	0.00180799
2.722	0	0	0.00126559
2.724	0	0	0.00126559
2.726	0	0	0.00144639
2.728	0	0	0.00162719
2.73	0	0	0.00162719
2.732	0	0	0.00162719
2.734	0	0	0.00180799
2.736	0	0	0.00162719
2.738	0	0	0.00162719
2.74	0	0	0.00253119
2.742	0	0	0.00235039
2.744	0	0	0.00216959
2.746	0	0	0.00198879
2.748	0	0	0.00216959
2.75	0	0	0.00271199
2.752	0	0	0.00235039
2.754	0	0	0.00162719
2.756	0	0	0.00253119
2.758	0	0	0.00180799
2.76	0	0	0.00235039
2.762	0	0	0.00216959
2.764	0	0	0.00289279
2.766	0	0	0.00289279
2.768	0	0	0.00379678
2.77	0	0	0.00253119
2.772	0	0	0.00343518
2.774	0	0	0.00253119
2.776	0	0	0.00253119
2.778	0	0	0.00216959
2.78	0	0	0.00343518
2.782	0	0	0.00361598
2.784	0	0	0.00307359
2.786	0	0	0.00361598
2.788	0	0	0.00307359
2.79	0	0	0.00289279
2.792	0	0	0.00325438
2.794	0	0	0.00289279
2.796	0	0	0.00271199
2.798	0	0	0.00361598
2.8	0	0	0.00325438
2.802	0	0	0.00307359
2.804	0	0	0.00289279
2.806	0	0	0.00271199
2.808	0	0	0.00253119
2.81	0	0	0.00361598
2.812	0	0	0.00325438
2.814	0	0	0.00415838
2.816	0	0	0.00343518
2.818	0	0	0.00289279
2.82	0	0	0.00379678
2.822	0	0	0.00361598
2.824	0	0	0.00325438
2.826	0	0	0.00379678
2.828	0	0	0.00361598
2.83	0	0	0.00379678
2.832	0	0	0.00415838
2.834	0	0	0.00325438
2.836	0	0	0.00379678
2.838	0	0	0.00325438
2.84	0	0	0.00451998
2.842	0	0	0.00397758
2.844	0	0	0.00451998
2.846	0	0	0.00343518
2.848	0	0	0.00415838
2.85	0	0	0.00397758
2.852	0	0	0.00415838
2.854	0	0	0.00433918
2.856	0	0	0.00379678
2.858	0	0	0.00451998
2.86	0	0	0.00451998
2.862	0	0	0.00307359
2.864	0	0	0.00307359
2.866	0	0	0.00343518
2.868	0	0	0.00253119
2.87	0	0	0.00397758
2.872	0	0	0.00343518
2.874	0	0	0.00307359
2.876	0	0	0.00307359
2.878	0	0	0.00361598
2.88	0	0	0.00271199
2.882	0	0	0.00253119
2.884	0	0	0.00325438
2.886	0	0	0.00271199
2.888	0	0	0.00253119
2.89	0	0	0.00235039
2.892	0	0	0.00144639
2.894	0	0	0.00162719
2.896	0	0	0.00198879
2.898	0	0	0.00180799
2.9	0	0	0.00126559
2.902	0	0	0.00126559
2.904	0	0	0.00108479
2.906	0	0	0.00108479
2.908	0	0	0.000903996
2.91	0	0	0.00126559
2.912	0	0	0.000903996
2.914	0	0	0.000903996
2.916	0	0	0.000542397
2.918	0	0	0.000903996
2.92	0	0	0.000361598
2.922	0	0	0.000723197
2.924	0	0	0.000903996
2.926	0	0	0.000542397
2.928	0	0	0.000361598
2.93	0	0	0.000542397
2.932	0	0	0.000542397
2.934	0	0	0.000361598
2.936	0	0	0.000723197
2.938	0	0	0.000542397
2.94	0	0	0.000361598
2.942	0	0	0.000180799
2.944	0	0	0.000180799
2.946	0	0	0.000723197
2.948	0	0	0.000723197
2.95	0	0	0.000542397
2.952	0	0	0.000723197
2.954	0	0	0.000723197
2.956	0	0	0.00108479
2.958	0	0	0.000903996
2.96	0	0	0.00108479
2.962	0	0	0.00108479
2.964	0	0	0.00180799
2.966	0	0	0.00144639
2.968	0	0	0.00162719
2.97	0	0	0.00180799
2.972	0	0	0.00198879
2.974	0	0	0.00198879
2.976	0	0	0.00198879
2.978	0	0	0.00253119
2.98	0	0	0.00325438
2.982	0	0	0.00325438
2.984	0	0	0.00361598
2.986	0	0	0.00451998
2.988	0	0	0.00415838
2.99	0	0	0.00415838
2.992	0	0	0.00488158
2.994	0	0	0.00524317
2.996	0	0	0.00506238
2.998	0	0	0.00542397
3	0	0	0.00614717
3.002	0	0	0.00687037
3.004	0	0	0.00759356
3.006	0	0	0.00795516
3.008	0	0	0.00867836
3.01	0	0	0.00831676
3.012	0	0	0.00867836
3.014	0	0	0.0103056
3.016	0	0	0.00958235
3.018	0	0	0.0101248
3.02	0	0	0.0110287
3.022	0	0	0.0117519
3.024	0	0	0.0124751
3.026	0	0	0.0119327
3.028	0	0	0.0124751
3.03	0	0	0.0135599
3.032	0	0	0.0148255
3.034	0	0	0.0160911
3.036	0	0	0.0150063
3.038	0	0	0.0166335
3.04	0	0	0.0169951
3.042	0	0	0.0180799
3.044	0	0	0.0168143
3.046	0	0	0.0198879
3.048	0	0	0.0184415
3.05	0	0	0.0198879
3.052	0	0	0.0200687
3.054	0	0	0.0209727
3.056	0	0	0.0206111
3.058	0	0	0.0204303
3.06	0	0	0.0209727
3.062	0	0	0.0209727
3.064	0	0	0.0242271
3.066	0	0	0.0220575
3.068	0	0	0.0227807
3.07	0	0	0.0225999
3.072	0	0	0.0233231
3.074	0	0	0.0225999
3.076	0	0	0.0227807
3.078	0	0	0.0251311
3.08	0	0	0.0245887
3.082	0	0	0.0235039
3.084	0	0	0.0236847
3.086	0	0	0.0242271
3.088	0	0	0.0251311
3.09	0	0	0.0235039
3.092	0	0	0.0249503
3.094	0	0	0.0263967
3.096	0	0	0.0262159
3.098	0	0	0.0240463
3.1	0	0	0.0258543
3.102	0	0	0.0263967
3.104	0	0	0.0253119
3.106	0	0	0.0256735
3.108	0	0	0.0260351
3.11	0	0	0.0249503
3.112	0	0	0.0254927
3.114	0	0	0.0240463
3.116	0	0	0.0262159
3.118	0	0	0.0278431
3.12	0	0	0.0260351
3.122	0	0	0.0256735
3.124	0	0	0.0285663
3.126	0	0	0.0283855
3.128	0	0	0.0274815
3.13	0	0	0.0292895
3.132	0	0	0.0305551
3.134	0	0	0.0298319
3.136	0	0	0.032363
3.138	0	0	0.032363
3.14	0	0	0.0327246
3.142	0	0	0.034171
3.144	0	0	0.032363
3.146	0	0	0.0347134
3.148	0	0	0.0367022
3.15	0	0	0.0374254
3.152	0	0	0.0383294
3.154	0	0	0.0390526
3.156	0	0	0.0390526
3.158	0	0	0.0410414
3.16	0	0	0.042307
3.162	0	0	0.0408606
3.164	0	0	0.0403182
3.166	0	0	0.0430302
3.168	0	0	0.0426686
3.17	0	0	0.045923
3.172	0	0	0.0457422
3.174	0	0	0.0461038
3.176	0	0	0.0475502
3.178	0	0	0.0497198
3.18	0	0	0.0517086
3.182	0	0	0.0493582
3.184	0	0	0.0475502
3.186	0	0	0.050443
3.188	0	0	0.0515278
3.19	0	0	0.0536973
3.192	0	0	0.0529741
3.194	0	0	0.0547821
3.196	0	0	0.0546013
3.198	0	0	0.0560477
3.2	0	0	0.0560477
3.202	0	0	0.0560477
3.204	0	0	0.0553245
3.206	0	0	0.0573133
3.208	0	0	0.0600253
3.21	0	0	0.0602061
3.212	0	0	0.0591213
3.214	0	0	0.0621949
3.216	0	0	0.0641837
3.218	0	0	0.0616525
3.22	0	0	0.0607485
3.222	0	0	0.0656301
3.224	0	0	0.0647261
3.226	0	0	0.0667149
3.228	0	0	0.0706925
3.23	0	0	0.0694269
3.232	0	0	0.0719581
3.234	0	0	0.0708733
3.236	0	0	0.0735852
3.238	0	0	0.0753932
3.24	0	0	0.0768396
3.242	0	0	0.0784668
3.244	0	0	0.0762972
3.246	0	0	0.0802748
3.248	0	0	0.0840716
3.25	0	0	0.0824444
3.252	0	0	0.087326
3.254	0	0	0.0851564
3.256	0	0	0.0876876
3.258	0	0	0.085518
3.26	0	0	0.091846
3.262	0	0	0.0932924
3.264	0	0	0.0914844
3.266	0	0	0.0956427
3.268	0	0	0.0934732
3.27	0	0	0.0987163
3.272	0	0	0.100163
3.274	0	0	0.103779
3.276	0	0	0.101248
3.278	0	0	0.105767
3.28	0	0	0.105406
3.282	0	0	0.106671
3.284	0	0	0.106671
3.286	0	0	0.109745
3.288	0	0	0.111915
3.29	0	0	0.108841
3.292	0	0	0.11083
3.294	0	0	0.109022
3.296	0	0	0.114084
3.298	0	0	0.112999
3.3	0	0	0.112638
3.302	0	0	0.118062
3.304	0	0	0.114988
3.306	0	0	0.115531
3.308	0	0	0.1177
3.31	0	0	0.116435
3.312	0	0	0.120955
3.314	0	0	0.120231
3.316	0	0	0.119327
3.318	0	0	0.125294
3.32	0	0	0.122039
3.322	0	0	0.122039
3.324	0	0	0.127283
3.326	0	0	0.129814
3.328	0	0	0.127283
3.33	0	0	0.125475
3.332	0	0	0.126559
3.334	0	0	0.131803
3.336	0	0	0.129452
3.338	0	0	0.131983
3.34	0	0	0.131983
3.342	0	0	0.138311
3.344	0	0	0.135961
3.346	0	0	0.137588
3.348	0	0	0.141566
3.35	0	0	0.142651
3.352	0	0	0.144278
3.354	0	0	0.144278
3.356	0	0	0.147713
3.358	0	0	0.145543
3.36	0	0	0.148255
3.362	0	0	0.149159
3.364	0	0	0.158199
3.366	0	0	0.157476
3.368	0	0	0.162177
3.37	0	0	0.163081
3.372	0	0	0.16507
3.374	0	0	0.165793
3.376	0	0	0.16977
3.378	0	0	0.173567
3.38	0	0	0.177364
3.382	0	0	0.173025
3.384	0	0	0.175737
3.386	0	0	0.177906
3.388	0	0	0.179172
3.39	0	0	0.180076
3.392	0	0	0.191105
3.394	0	0	0.186042
3.396	0	0	0.193997
3.398	0	0	0.191647
3.4	0	0	0.195805
3.402	0	0	0.19454
3.404	0	0	0.195625
3.406	0	0	0.201591
3.408	0	0	0.200687
3.41	0	0	0.201229
3.412	0	0	0.202495
3.414	0	0	0.206111
3.416	0	0	0.202495
3.418	0	0	0.201772
3.42	0	0	0.204484
3.422	0	0	0.202314
3.424	0	0	0.205026
3.426	0	0.000189107	0.200868
3.428	0	0	0.207196
3.43	0	0	0.206111
3.432	0	0	0.203761
3.434	0	0	0.203941
3.436	0	0	0.196348
3.438	0	0	0.201772
3.44	0	0.000189107	0.207196
3.442	0	0	0.201229
3.444	0	0.000189107	0.196529
3.446	0	0	0.202314
3.448	0	0.000189107	0.194178
3.45	0	0	0.200506
3.452	0	0	0.198698
3.454	0	0.000189107	0.199964
3.456	0	0	0.202676
3.458	0	0.000189107	0.20358
3.46	0	0.000189107	0.201591
3.462	0	0.000189107	0.204484
3.464	0	0.000378215	0.200868
3.466	0	0.000189107	0.201591
3.468	0	0.000378215	0.201953
3.47	0	0.000378215	0.201229
3.472	0	0.000567322	0.205026
3.474	0	0.000567322	0.203218
3.476	0	0.000378215	0.205207
3.478	0	0.000567322	0.209546
3.48	0	0.000378215	0.205207
3.482	0	0.000567322	0.206653
3.484	0	0.000567322	0.210089
3.486	0	0.000567322	0.209727
3.488	0	0.000567322	0.214428
3.49	0	0.000567322	0.214066
3.492	0	0.00075643	0.212077
3.494	0	0.000567322	0.216417
3.496	0	0.000945537	0.218405
3.498	0	0.00075643	0.219671
3.5	0	0.00075643	0.226722
3.502	0	0.00075643	0.223287
3.504	0	0.000945537	0.223106
3.506	0	0.000945537	0.232146
3.508	0	0.000945537	0.227084
3.51	0	0.00132375	0.233231
3.512	0	0.000945537	0.232869
3.514	0	0.00132375	0.233773
3.516	0	0.00113464	0.239559
3.518	0	0.00151286	0.238474
3.52	0	0.00151286	0.24426
3.522	0	0.00151286	0.246068
3.524	0	0.000945537	0.243536
3.526	0	0.00170197	0.24209
3.528	0	0.00170197	0.250226
3.53	0	0.00170197	0.249684
3.532	0	0.00189107	0.253842
3.534	0	0.00151286	0.252034
3.536	0	0.00151286	0.253119
3.538	0	0.00189107	0.256916
3.54	0	0.00170197	0.257639
3.542	0	0.00226929	0.259989
3.544	0	0.00226929	0.259989
3.546	0	0.0024584	0.259085
3.548	0	0.0024584	0.266136
3.55	0	0.0024584	0.267944
3.552	0	0.0024584	0.263967
3.554	0	0.00283661	0.265413
3.556	0	0.00302572	0.270114
3.558	0	0.0026475	0.269752
3.56	0	0.00321483	0.276984
3.562	0	0.00321483	0.276984
3.564	0	0.00340393	0.279877
3.566	0	0.00321483	0.27825
3.568	0	0.00378215	0.280962
3.57	0	0.00416036	0.295245
3.572	0	0.00472769	0.279335
3.574	0	0.00378215	0.291267
3.576	0	0.00378215	0.297595
3.578	0	0.00434947	0.296872
3.58	0	0.00472769	0.29416
3.582	0	0.0051059	0.300488
3.584	0	0.00529501	0.309528
3.586	0	0.00529501	0.308443
3.588	0	0.00605144	0.310071
3.59	0	0.00642965	0.312059
3.592	0	0.00567322	0.311336
3.594	0	0.00680787	0.317664
3.596	0	0.0075643	0.316579
3.598	0	0.00661876	0.324173
3.6	0	0.00718608	0.325619
3.602	0	0.00832073	0.32363
3.604	0	0.0075643	0.324896
3.606	0	0.00869894	0.327066
3.608	0	0.00813162	0.333755
3.61	0	0.00926626	0.32797
3.612	0	0.0100227	0.332128
3.614	0	0.0104009	0.334659
3.616	0	0.0104009	0.336467
3.618	0	0.0104009	0.334298
3.62	0	0.0104009	0.338094
3.622	0	0.0107791	0.339722
3.624	0	0.0109682	0.338637
3.626	0	0.0119138	0.34153
3.628	0	0.0119138	0.337371
3.63	0	0.0136157	0.342072
3.632	0	0.0138048	0.342434
3.634	0	0.0141831	0.341891
3.636	0	0.0155068	0.34388
3.638	0	0.0151286	0.347315
3.64	0	0.0162632	0.345326
3.642	0	0.015885	0.347496
3.644	0	0.0183434	0.349304
3.646	0	0.0164523	0.347858
3.648	0	0.0168306	0.353462
3.65	0	0.0190998	0.354728
3.652	0	0.019289	0.359248
3.654	0	0.0185325	0.362683
3.656	0	0.0198563	0.357621
3.658	0	0.0204236	0.367926
3.66	0	0.0209909	0.367203
3.662	0	0.0213691	0.373893
3.664	0	0.022882	0.372808
3.666	0	0.0230711	0.376966
3.668	0	0.0238275	0.378051
3.67	0	0.0225038	0.383475
3.672	0	0.0249622	0.389803
3.674	0	0.0249622	0.389803
3.676	0	0.0277988	0.392334
3.678	0	0.0276097	0.400289
3.68	0	0.0277988	0.400651
3.682	0	0.0279879	0.395408
3.684	0	0.0291225	0.405894
3.686	0	0.0306354	0.409329
3.688	0	0.0313918	0.408787
3.69	0	0.0306354	0.414392
3.692	0	0.0308245	0.416742
3.694	0	0.0323374	0.41855
3.696	0	0.0321483	0.424516
3.698	0	0.03177	0.42542
3.7	0	0.0340393	0.427048
3.702	0	0.033472	0.428494
3.704	0	0.0346067	0.439703
3.706	0	0.0349849	0.437172
3.708	0	0.0364977	0.43898
3.71	0	0.0378215	0.448201
3.712	0	0.0374433	0.442054
3.714	0	0.0400908	0.447839
3.716	0	0.0395234	0.440607
3.718	0	0.0400908	0.453987
3.72	0	0.0410363	0.449105
3.722	0	0.0402799	0.450732
3.724	0	0.0419818	0.457422
3.726	0	0.0416036	0.460495
3.728	0	0.0436838	0.449467
3.73	0	0.0425492	0.460857
3.732	0	0.0438729	0.464654
3.734	0	0.0423601	0.455433
3.736	0	0.0429274	0.4661
3.738	0	0.0451967	0.470801
3.74	0	0.0459531	0.4661
3.742	0	0.0463313	0.464654
3.744	0	0.0463313	0.465919
3.746	0	0.047466	0.469535
3.748	0	0.0467095	0.468812
3.75	0	0.0476551	0.467547
3.752	0	0.0482224	0.469897
3.754	0	0.0472769	0.473332
3.756	0	0.0508699	0.472609
3.758	0	0.0499244	0.471343
3.76	0	0.0495461	0.474598
3.762	0	0.0497352	0.476044
3.764	0	0.0504917	0.472067
3.766	0	0.0508699	0.463569
3.768	0	0.0497352	0.472609
3.77	0	0.051059	0.473694
3.772	0	0.0521936	0.476948
3.774	0	0.0537065	0.476767
3.776	0	0.0537065	0.477491
3.778	0	0.052761	0.476225
3.78	0	0.052761	0.480564
3.782	0	0.0523828	0.470439
3.784	0	0.0548411	0.477491
3.786	0	0.0533283	0.480383
3.788	0	0.0540847	0.481287
3.79	0	0.0561649	0.485446
3.792	0	0.0554085	0.485988
3.794	0	0.0567322	0.482553
3.796	0.265836	0.0569213	0.489785
3.798	0	0.0620272	0.49105
3.8	0	0.0584342	0.48201
3.802	0.26498	0.0582451	0.488158
3.804	0	0.0607035	0.490327
3.806	0.264434	0.0601362	0.491231
3.808	0	0.0614599	0.4887
3.81	0	0.059947	0.494305
3.812	0	0.0639183	0.494666
3.814	0	0.0629728	0.497378
3.816	0	0.0646747	0.494847
3.818	0	0.0661876	0.49991
3.82	0	0.0658094	0.501718
3.822	0	0.0673222	0.506238
3.824	0	0.0684569	0.515458
3.826	0	0.0690242	0.512204
3.828	0	0.070348	0.511842
3.83	0	0.0709153	0.516362
3.832	0.260853	0.0709153	0.523052
3.834	0	0.0735628	0.521063
3.836	0	0.0762103	0.532453
3.838	0	0.0737519	0.530826
3.84	0	0.0782905	0.532996
3.842	0	0.0794251	0.531911
3.844	0	0.0813162	0.534442
3.846	0	0.0816944	0.537335
3.848	0	0.0811271	0.546556
3.85	0	0.0832073	0.544748
3.852	0	0.0868003	0.554149
3.854	0	0.0873676	0.548725
3.856	0	0.0888805	0.549991
3.858	0.257349	0.0883132	0.555415
3.86	0	0.0939864	0.557765
3.862	0	0.0973903	0.561562
3.864	0	0.0979576	0.567167
3.866	0	0.0977685	0.571325
3.868	0	0.0983359	0.563732
3.87	0	0.100227	0.571325
3.872	0	0.101362	0.565359
3.874	0.255207	0.102496	0.574037
3.876	0	0.107791	0.560839
3.878	0	0.105522	0.574218
3.88	0	0.11025	0.57458
3.882	0	0.109682	0.576388
3.884	0	0.112519	0.576749
3.886	0.253611	0.112141	0.578015
3.888	0	0.117625	0.577111
3.89	0	0.12084	0.573495
3.892	0	0.117625	0.587597
3.894	0	0.124811	0.576388
3.896	0.252326	0.123298	0.585066
3.898	0.252093	0.124622	0.587055
3.9	0	0.12708	0.580004
3.902	0	0.131808	0.585428
3.904	0	0.133132	0.584704
3.906	0	0.136725	0.579823
3.908	0	0.135968	0.584343
3.91	0.501032	0.138805	0.585608
3.912	0	0.141452	0.586874
3.914	0	0.145802	0.585247
3.916	0	0.144478	0.583981
3.918	0	0.146558	0.587055
3.92	0	0.153933	0.586693
3.922	0	0.15469	0.58814
3.924	0	0.153933	0.587055
3.926	0	0.159985	0.586332
3.928	0	0.159796	0.586151
3.93	0	0.160174	0.593564
3.932	0	0.16528	0.591032
3.934	0	0.169629	0.587959
3.936	0	0.174546	0.598626
3.938	0	0.171899	0.595552
3.94	0	0.176437	0.604773
3.942	0	0.179274	0.596456
3.944	0	0.180787	0.609655
3.946	0	0.185136	0.6064
3.948	0	0.190998	0.599892
3.95	0	0.194781	0.61544
3.952	0	0.195348	0.618152
3.954	0	0.198752	0.622491
3.956	0	0.202912	0.630627
3.958	0	0.206127	0.625927
3.96	0.244267	0.206316	0.630627
3.962	0	0.211422	0.640752
3.964	0	0.215393	0.643103
3.966	0	0.217474	0.645634
3.968	0.243255	0.221634	0.640933
3.97	0	0.230144	0.651419
3.972	0	0.226551	0.655035
3.974	0.242554	0.229576	0.66064
3.976	0	0.236195	0.660278
3.978	0	0.238464	0.658832
3.98	0	0.24149	0.66064
3.982	0	0.249622	0.659555
3.984	0	0.251513	0.663352
3.986	0	0.250567	0.668595
3.988	0	0.25851	0.666606
3.99	0	0.259077	0.668234
3.992	0	0.268533	0.672573
3.994	0	0.264372	0.671126
3.996	0	0.267587	0.671488
[truncated: 1,714 more rows]

## Sheet: Figure7
r(nm)	g(r) CH3 (normalized, arb. units)	g(r) non-CH3 (normalized, arb. units)	g(r) H2O (normalized, arb. units)
0	0	0	0
0.002	0	0	0
0.004	0	0	0
0.006	0	0	0
0.008	0	0	0
0.01	0	0	0
0.012	0	0	0
0.014	0	0	0
0.016	0	0	0
0.018	0	0	0
0.02	0	0	0
0.022	0	0	0
0.024	0	0	0
0.026	0	0	0
0.028	0	0	0
0.03	0	0	0
0.032	0	0	0
0.034	0	0	0
0.036	0	0	0
0.038	0	0	0
0.04	0	0	0
0.042	0	0	0
0.044	0	0	0
0.046	0	0	0
0.048	0	0	0
0.05	0	0	0
0.052	0	0	0
0.054	0	0	0
0.056	0	0	0
0.058	0	0	0
0.06	0	0	0
0.062	0	0	0
0.064	0	0	0
0.066	0	0	0
0.068	0	0	0
0.07	0	0	0
0.072	0	0	0
0.074	0	0	0
0.076	0	0	0
0.078	0	0	0
0.08	0	0	0
0.082	0	0	0
0.084	0	0	0
0.086	0	0	0
0.088	0	0	0
0.09	0	0	0
0.092	0	0	0
0.094	0	0	0
0.096	0	0	0
0.098	0	0	0
0.1	0	0	0
0.102	0	0	0
0.104	0	0	0
0.106	0	0	0
0.108	0	0	0
0.11	0	0	0
0.112	0	0	0
0.114	0	0	0
0.116	0	0	0
0.118	0	0	0
0.12	0	0	0
0.122	0	0	0
0.124	0	0	0
0.126	0	0	0
0.128	0	0	0
0.13	0	0	0
0.132	0	0	0
0.134	0	0	0
0.136	0	0	0
0.138	0	0	0
0.14	0	0	0
0.142	0	0	0
0.144	0	0	0
0.146	0	0	0
0.148	0	0	0
0.15	0	0	0
0.152	0	0	0
0.154	0	0	0
0.156	0	0	0
0.158	0	0	0
0.16	0	0	0
0.162	0	0	0
0.164	0	0	0
0.166	0	0	0
0.168	0	0	0
0.17	0	0	0
0.172	0	0	0
0.174	0	0	0
0.176	0	0	0
0.178	0	0	0
0.18	0	0	0
0.182	0	0	0
0.184	0	0	0
0.186	0	0	0
0.188	0	0	0
0.19	0	0	0
0.192	0	0	0
0.194	0	0	0
0.196	0	0	0
0.198	0	0	0
0.2	0	0	0
0.202	0	0	0
0.204	0	0	0
0.206	0	0	0
0.208	0	0	0
0.21	0	0	0
0.212	0	0	0
0.214	0	0	0
0.216	0	0	0
0.218	0	0	0
0.22	0	0	0
0.222	0	0	0
0.224	0	0	0
0.226	0	0	0
0.228	0	0	0
0.23	0	0	0
0.232	0	0	0
0.234	0	0	0
0.236	0	0	0
0.238	0	0	0
0.24	0	0	0
0.242	0	0	0
0.244	0	0	0
0.246	0	0	0
0.248	0	0	0
0.25	0	0	0
0.252	0	0	0
0.254	0	0	0
0.256	0	0	0
0.258	0	0	0
0.26	0	0	0
0.262	0	0	0
0.264	0	0	0
0.266	0	0	0
0.268	0	0	0
0.27	0	0	0
0.272	0	0	0
0.274	0	0	0
0.276	0	0	0
0.278	0	0	0
0.28	0	0	0
0.282	0	0	0
0.284	0	0	0
0.286	0	0	0
0.288	0	0	0
0.29	0	0	0
0.292	0	0	0
0.294	0	0	0
0.296	0	0	0
0.298	0	0	0
0.3	0	0	0
0.302	0	0	0
0.304	0	0	0
0.306	0	0	0
0.308	0	0	0
0.31	0	0	0
0.312	0	0	0
0.314	0	0	0
0.316	0	0	0
0.318	0	0	0
0.32	0	0	0
0.322	0	0	0
0.324	0	0	0
0.326	0	0	0
0.328	0	0	0
0.33	0	0	0
0.332	0	0	0
0.334	0	0	0
0.336	0	0	0
0.338	0	0	0
0.34	0	0	0
0.342	0	0	0
0.344	0	0	0
0.346	0	0	0
0.348	0	0	0
0.35	0	0	0
0.352	0	0	0
0.354	0	0	0
0.356	0	0	0
0.358	0	0	0
0.36	0	0	0
0.362	0	0	0
0.364	0	0	0
0.366	0	0	0
0.368	0	0	0
0.37	0	0	0
0.372	0	0	0
0.374	0	0	0
0.376	0	0	0
0.378	0	0	0.00362034
0.38	0	0	0
0.382	0	0	0
0.384	0	0	0
0.386	0	0	0
0.388	0	0	0
0.39	0	0	0
0.392	0	0	0
0.394	0	0	0
0.396	0	0	0
0.398	0	0	0
0.4	0	0	0
0.402	0	0	0
0.404	0	0	0
0.406	0	0	0
0.408	0	0	0
0.41	0	0	0
0.412	0	0	0
0.414	0	0	0
0.416	0	0	0
0.418	0	0	0
0.42	0	0	0
0.422	0	0	0
0.424	0	0	0
0.426	0	0	0
0.428	0	0	0
0.43	0	0	0
0.432	0	0	0
0.434	0	0	0
0.436	0	0	0
0.438	0	0	0
0.44	0	0	0
0.442	0	0	0.0026759
0.444	0	0	0.0026759
0.446	0	0	0
0.448	0	0	0
0.45	0	0	0
0.452	0	0	0
0.454	0	0	0
0.456	0	0	0
0.458	0	0	0
0.46	0	0	0.00236109
0.462	0	0	0
0.464	0	0	0
0.466	0	0	0
0.468	0	0	0.00236109
0.47	0	0	0
0.472	0	0	0
0.474	0	0	0
0.476	0	0	0.00220368
0.478	0	0	0
0.48	0	0	0
0.482	0	0	0
0.484	0	0	0
0.486	0	0	0
0.488	0	0	0
0.49	0	0	0
0.492	0	0	0
0.494	0	0	0
0.496	0	0	0
0.498	0	0	0
0.5	0	0	0
0.502	0	0	0
0.504	0	0	0
0.506	0	0	0
0.508	0	0	0
0.51	0	0	0
0.512	0	0	0
0.514	0	0	0
0.516	0	0	0
0.518	0	0	0
0.52	0	0	0
0.522	0	0	0
0.524	0	0	0
0.526	0	0	0
0.528	0	0	0
0.53	0	0	0
0.532	0	0	0
0.534	0	0	0
0.536	0	0	0
0.538	0	0	0
0.54	0	0	0
0.542	0	0	0
0.544	0	0	0
0.546	0	0	0
0.548	0	0	0
0.55	0	0	0
0.552	0	0	0
0.554	0	0	0
0.556	0	0	0
0.558	0	0	0
0.56	0	0	0
0.562	0	0	0
0.564	0	0	0
0.566	0	0	0
0.568	0	0	0
0.57	0	0	0
0.572	0	0	0
0.574	0	0	0
0.576	0	0	0
0.578	0	0	0
0.58	0	0	0
0.582	0	0	0
0.584	0	0	0
0.586	0	0	0
0.588	0	0	0
0.59	0	0	0
0.592	0	0	0
0.594	0	0	0
0.596	0	0	0
0.598	0	0	0
0.6	0	0	0
0.602	0	0	0
0.604	0	0	0
0.606	0	0	0
0.608	0	0	0
0.61	0	0	0
0.612	0	0	0
0.614	0	0	0
0.616	0	0	0
0.618	0	0	0
0.62	0	0	0
0.622	0	0	0
0.624	0	0	0.00125925
0.626	0	0	0
0.628	0	0	0
0.63	0	0	0
0.632	0	0	0
0.634	0	0	0
0.636	0	0	0
0.638	0	0	0
0.64	0	0	0
0.642	0	0	0
0.644	0	0	0
0.646	0	0	0
0.648	0	0	0
0.65	0	0	0
0.652	0	0	0
0.654	0	0	0
0.656	0	0	0
0.658	0	0	0
0.66	0	0	0
0.662	0	0	0
0.664	0	0	0
0.666	0	0	0
0.668	0	0	0
0.67	0	0	0
0.672	0	0	0
0.674	0	0	0
0.676	0	0	0
0.678	0	0	0
0.68	0	0	0
0.682	0	0	0
0.684	0	0	0
0.686	0	0	0
0.688	0	0	0
0.69	0	0	0
0.692	0	0	0.00110184
0.694	0	0	0
0.696	0	0	0
0.698	0	0	0
0.7	0	0	0
0.702	0	0	0
0.704	0	0	0.00110184
0.706	0	0	0
0.708	0	0	0.00110184
0.71	0	0	0
0.712	0	0	0
0.714	0	0	0
0.716	0	0	0
0.718	0	0	0
0.72	0	0	0
0.722	0	0	0
0.724	0	0	0
0.726	0	0	0
0.728	0	0	0
0.73	0	0	0
0.732	0	0	0
0.734	0	0	0
0.736	0	0	0
0.738	0	0	0
0.74	0	0	0
0.742	0	0	0
0.744	0	0	0
0.746	0	0	0
0.748	0	0	0
0.75	0	0	0
0.752	0	0	0
0.754	0	0	0
0.756	0	0	0
0.758	0	0	0
0.76	0	0	0
0.762	0	0	0
0.764	0	0	0
0.766	0	0	0
0.768	0	0	0
0.77	0	0	0
0.772	0	0	0
0.774	0	0	0
0.776	0	0	0
0.778	0	0	0.00078703
0.78	0	0	0
0.782	0	0	0
0.784	0	0	0
0.786	0	0	0
0.788	0	0	0
0.79	0	0	0
0.792	0	0	0
0.794	0	0	0
0.796	0	0	0
0.798	0	0	0
0.8	0	0	0
0.802	0	0	0
0.804	0	0	0
0.806	0	0	0
0.808	0	0	0
0.81	0	0	0
0.812	0	0	0
0.814	0	0	0
0.816	0	0	0.00078703
0.818	0	0	0
0.82	0	0	0
0.822	0	0	0
0.824	0	0	0
0.826	0	0	0
0.828	0	0	0
0.83	0	0	0
0.832	0	0	0
0.834	0	0	0
0.836	0	0	0
0.838	0	0	0
0.84	0	0	0
0.842	0	0	0
0.844	0	0	0
0.846	0	0	0
0.848	0	0	0
0.85	0	0	0
0.852	0	0	0
0.854	0	0	0
0.856	0	0	0
0.858	0	0	0
0.86	0	0	0
0.862	0	0	0
0.864	0	0	0
0.866	0	0	0
0.868	0	0	0
0.87	0	0	0
0.872	0	0	0
0.874	0	0	0
0.876	0	0	0
0.878	0	0	0
0.88	0	0	0
0.882	0	0	0
0.884	0	0	0
0.886	0	0	0
0.888	0	0	0
0.89	0	0	0
0.892	0	0	0
0.894	0	0	0
0.896	0	0	0
0.898	0	0	0
0.9	0	0	0
0.902	0	0	0
0.904	0	0	0
0.906	0	0	0
0.908	0	0	0
0.91	0	0	0
0.912	0	0	0
0.914	0	0	0
0.916	0	0	0
0.918	0	0	0
0.92	0	0	0
0.922	0	0	0
0.924	0	0	0
0.926	0	0	0
0.928	0	0	0
0.93	0	0	0
0.932	0	0	0
0.934	0	0	0
0.936	0	0	0
0.938	0	0	0
0.94	0	0	0
0.942	0	0	0
0.944	0	0	0
0.946	0	0	0
0.948	0	0	0
0.95	0	0	0
0.952	0	0	0
0.954	0	0	0
0.956	0	0	0
0.958	0	0	0
0.96	0	0	0
0.962	0	0	0
0.964	0	0	0
0.966	0	0	0
0.968	0	0	0
0.97	0	0	0
0.972	0	0	0
0.974	0	0	0
0.976	0	0	0
0.978	0	0	0
0.98	0	0	0
0.982	0	0	0
0.984	0	0	0
0.986	0	0	0
0.988	0	0	0
0.99	0	0	0
0.992	0	0	0
0.994	0	0	0
0.996	0	0	0
0.998	0	0	0
1	0	0	0
1.002	0	0	0
1.004	0	0	0
1.006	0	0	0
1.008	0	0	0.000472218
1.01	0	0	0
1.012	0	0	0
1.014	0	0	0
1.016	0	0	0
1.018	0	0	0
1.02	0	0	0
1.022	0	0	0
1.024	0	0	0
1.026	0	0	0
1.028	0	0	0
1.03	0	0	0
1.032	0	0	0
1.034	0	0	0
1.036	0	0	0
1.038	0	0	0
1.04	0	0	0
1.042	0	0	0
1.044	0	0	0
1.046	0	0	0
1.048	0	0	0
1.05	0	0	0
1.052	0	0	0.000472218
1.054	0	0	0
1.056	0	0	0
1.058	0	0	0
1.06	0	0	0
1.062	0	0	0.000472218
1.064	0	0	0
1.066	0	0	0
1.068	0	0	0
1.07	0	0	0
1.072	0	0	0
1.074	0	0	0.000472218
1.076	0	0	0
1.078	0	0	0
1.08	0	0	0
1.082	0	0	0
1.084	0	0	0
1.086	0	0	0.000472218
1.088	0	0	0.000472218
1.09	0	0	0
1.092	0	0	0
1.094	0	0	0
1.096	0	0	0
1.098	0	0	0
1.1	0	0	0
1.102	0	0	0
1.104	0	0	0
1.106	0	0	0
1.108	0	0	0.000472218
1.11	0	0	0
1.112	0	0	0
1.114	0	0	0
1.116	0	0	0
1.118	0	0	0
1.12	0	0	0
1.122	0	0	0
1.124	0	0	0
1.126	0	0	0
1.128	0	0	0
1.13	0	0	0
1.132	0	0	0
1.134	0	0	0
1.136	0	0	0.000472218
1.138	0	0	0
1.14	0	0	0
1.142	0	0	0
1.144	0	0	0
1.146	0	0	0
1.148	0	0	0.000314812
1.15	0	0	0
1.152	0	0	0
1.154	0	0	0
1.156	0	0	0
1.158	0	0	0
1.16	0	0	0
1.162	0	0	0
1.164	0	0	0
1.166	0	0	0
1.168	0	0	0
1.17	0	0	0
1.172	0	0	0
1.174	0	0	0
1.176	0	0	0
1.178	0	0	0
1.18	0	0	0
1.182	0	0	0
1.184	0	0	0
1.186	0	0	0
1.188	0	0	0
1.19	0	0	0
1.192	0	0	0
1.194	0	0	0
1.196	0	0	0
1.198	0	0	0
1.2	0	0	0
1.202	0	0	0
1.204	0	0	0
1.206	0	0	0
1.208	0	0	0
1.21	0	0	0
1.212	0	0	0
1.214	0	0	0
1.216	0	0	0
1.218	0	0	0
1.22	0	0	0
1.222	0	0	0
1.224	0	0	0
1.226	0	0	0
1.228	0	0	0
1.23	0	0	0
1.232	0	0	0
1.234	0	0	0
1.236	0	0	0
1.238	0	0	0
1.24	0	0	0
1.242	0	0	0
1.244	0	0	0.000314812
1.246	0	0	0
1.248	0	0	0
1.25	0	0	0
1.252	0	0	0
1.254	0	0	0
1.256	0	0	0
1.258	0	0	0
1.26	0	0	0
1.262	0	0	0
1.264	0	0	0
1.266	0	0	0
1.268	0	0	0
1.27	0	0	0
1.272	0	0	0
1.274	0	0	0
1.276	0	0	0
1.278	0	0	0
1.28	0	0	0
1.282	0	0	0.000314812
1.284	0	0	0
1.286	0	0	0
1.288	0	0	0.000314812
1.29	0	0	0
1.292	0	0	0
1.294	0	0	0
1.296	0	0	0
1.298	0	0	0
1.3	0	0	0
1.302	0	0	0
1.304	0	0	0
1.306	0	0	0
1.308	0	0	0.000314812
1.31	0	0	0
1.312	0	0	0
1.314	0	0	0.000314812
1.316	0	0	0
1.318	0	0	0
1.32	0	0	0
1.322	0	0	0
1.324	0	0	0
1.326	0	0	0
1.328	0	0	0
1.33	0	0	0
1.332	0	0	0
1.334	0	0	0
1.336	0	0	0
1.338	0	0	0
1.34	0	0	0
1.342	0	0	0
1.344	0	0	0
1.346	0	0	0
1.348	0	0	0
1.35	0	0	0.000314812
1.352	0	0	0
1.354	0	0	0
1.356	0	0	0
1.358	0	0	0
1.36	0	0	0
1.362	0	0	0
1.364	0	0	0
1.366	0	0	0
1.368	0	0	0
1.37	0	0	0
1.372	0	0	0.000472218
1.374	0	0	0
1.376	0	0	0
1.378	0	0	0
1.38	0	0	0
1.382	0	0	0
1.384	0	0	0
1.386	0	0	0
1.388	0	0	0
1.39	0	0	0
1.392	0	0	0
1.394	0	0	0
1.396	0	0	0
1.398	0	0	0.000314812
1.4	0	0	0
1.402	0	0	0
1.404	0	0	0
1.406	0	0	0
1.408	0	0	0
1.41	0	0	0.000314812
1.412	0	0	0.000314812
1.414	0	0	0
1.416	0	0	0
1.418	0	0	0
1.42	0	0	0
1.422	0	0	0
1.424	0	0	0
1.426	0	0	0
1.428	0	0	0.000314812
1.43	0	0	0
1.432	0	0	0
1.434	0	0	0
1.436	0	0	0
1.438	0	0	0
1.44	0	0	0
1.442	0	0	0
1.444	0	0	0
1.446	0	0	0
1.448	0	0	0
1.45	0	0	0
1.452	0	0	0
1.454	0	0	0
1.456	0	0	0
1.458	0	0	0
1.46	0	0	0
1.462	0	0	0
1.464	0	0	0
1.466	0	0	0
1.468	0	0	0
1.47	0	0	0
1.472	0	0	0
1.474	0	0	0.000314812
1.476	0	0	0
1.478	0	0	0
1.48	0	0	0
1.482	0	0	0.000157406
1.484	0	0	0
1.486	0	0	0
1.488	0	0	0
1.49	0	0	0
1.492	0	0	0
1.494	0	0	0
1.496	0	0	0
1.498	0	0	0.000157406
1.5	0	0	0
1.502	0	0	0
1.504	0	0	0
1.506	0	0	0
1.508	0	0	0
1.51	0	0	0
1.512	0	0	0
1.514	0	0	0
1.516	0	0	0
1.518	0	0	0
1.52	0	0	0
1.522	0	0	0
1.524	0	0	0
1.526	0	0	0
1.528	0	0	0
1.53	0	0	0
1.532	0	0	0
1.534	0	0	0.000157406
1.536	0	0	0
1.538	0	0	0
1.54	0	0	0
1.542	0	0	0
1.544	0	0	0.000157406
1.546	0	0	0
1.548	0	0	0
1.55	0	0	0
1.552	0	0	0.000157406
1.554	0	0	0
1.556	0	0	0.000157406
1.558	0	0	0.000157406
1.56	0	0	0
1.562	0	0	0
1.564	0	0	0
1.566	0	0	0.000157406
1.568	0	0	0.000157406
1.57	0	0	0
1.572	0	0	0.000157406
1.574	0	0	0
1.576	0	0	0
1.578	0	0	0
1.58	0	0	0
1.582	0	0	0.000157406
1.584	0	0	0.000157406
1.586	0	0	0
1.588	0	0	0.000157406
1.59	0	0	0
1.592	0	0	0
1.594	0	0	0
1.596	0	0	0
1.598	0	0	0
1.6	0	0	0
1.602	0	0	0
1.604	0	0	0
1.606	0	0	0
1.608	0	0	0.000157406
1.61	0	0	0
1.612	0	0	0.000472218
1.614	0	0	0
1.616	0	0	0
1.618	0	0	0
1.62	0	0	0
1.622	0	0	0
1.624	0	0	0
1.626	0	0	0
1.628	0	0	0.000157406
1.63	0	0	0
1.632	0	0	0
1.634	0	0	0.000157406
1.636	0	0	0
1.638	0	0	0.000157406
1.64	0	0	0
1.642	0	0	0
1.644	0	0	0.000157406
1.646	0	0	0
1.648	0	0	0
1.65	0	0	0
1.652	0	0	0
1.654	0	0	0
1.656	0	0	0
1.658	0	0	0
1.66	0	0	0
1.662	0	0	0
1.664	0	0	0
1.666	0	0	0
1.668	0	0	0.000157406
1.67	0	0	0
1.672	0	0	0
1.674	0	0	0
1.676	0	0	0
1.678	0	0	0
1.68	0	0	0
1.682	0	0	0
1.684	0	0	0.000157406
1.686	0	0	0
1.688	0	0	0
1.69	0	0	0
1.692	0	0	0
1.694	0	0	0.000157406
1.696	0	0	0
1.698	0	0	0
1.7	0	0	0
1.702	0	0	0
1.704	0	0	0
1.706	0	0	0
1.708	0	0	0
1.71	0	0	0
1.712	0	0	0
1.714	0	0	0.000157406
1.716	0	0	0
1.718	0	0	0
1.72	0	0	0.000157406
1.722	0	0	0
1.724	0	0	0.000157406
1.726	0	0	0.000314812
1.728	0	0	0
1.73	0	0	0.000157406
1.732	0	0	0
1.734	0	0	0
1.736	0	0	0
1.738	0	0	0.000157406
1.74	0	0	0
1.742	0	0	0
1.744	0	0	0.000157406
1.746	0	0	0
1.748	0	0	0
1.75	0	0	0
1.752	0	0	0
1.754	0	0	0
1.756	0	0	0.000157406
1.758	0	0	0
1.76	0	0	0
1.762	0	0	0
1.764	0	0	0
1.766	0	0	0
1.768	0	0	0
1.77	0	0	0
1.772	0	0	0
1.774	0	0	0
1.776	0	0	0.000157406
1.778	0	0	0
1.78	0	0	0
1.782	0	0	0
1.784	0	0	0.000157406
1.786	0	0	0
1.788	0	0	0
1.79	0	0	0
1.792	0	0	0
1.794	0	0	0
1.796	0	0	0.000157406
1.798	0	0	0
1.8	0	0	0
1.802	0	0	0
1.804	0	0	0
1.806	0	0	0
1.808	0	0	0
1.81	0	0	0
1.812	0	0	0
1.814	0	0	0
1.816	0	0	0
1.818	0	0	0
1.82	0	0	0
1.822	0	0	0
1.824	0	0	0
1.826	0	0	0
1.828	0	0	0
1.83	0	0	0
1.832	0	0	0
1.834	0	0	0
1.836	0	0	0
1.838	0	0	0
1.84	0	0	0
1.842	0	0	0
1.844	0	0	0
1.846	0	0	0
1.848	0	0	0
1.85	0	0	0
1.852	0	0	0
1.854	0	0	0
1.856	0	0	0
1.858	0	0	0.000157406
1.86	0	0	0
1.862	0	0	0
1.864	0	0	0
1.866	0	0	0
1.868	0	0	0
1.87	0	0	0.000157406
1.872	0	0	0
1.874	0	0	0
1.876	0	0	0.000157406
1.878	0	0	0
1.88	0	0	0
1.882	0	0	0
1.884	0	0	0
1.886	0	0	0
1.888	0	0	0.000157406
1.89	0	0	0
1.892	0	0	0
1.894	0	0	0.000157406
1.896	0	0	0
1.898	0	0	0
1.9	0	0	0
1.902	0	0	0
1.904	0	0	0
1.906	0	0	0
1.908	0	0	0
1.91	0	0	0
1.912	0	0	0
1.914	0	0	0
1.916	0	0	0.000157406
1.918	0	0	0.000157406
1.92	0	0	0
1.922	0	0	0
1.924	0	0	0
1.926	0	0	0
1.928	0	0	0
1.93	0	0	0
1.932	0	0	0
1.934	0	0	0
1.936	0	0	0
1.938	0	0	0
1.94	0	0	0
1.942	0	0	0
1.944	0	0	0
1.946	0	0	0
1.948	0	0	0
1.95	0	0	0
1.952	0	0	0
1.954	0	0	0
1.956	0	0	0
1.958	0	0	0
1.96	0	0	0
1.962	0	0	0.000157406
1.964	0	0	0
1.966	0	0	0
1.968	0	0	0
1.97	0	0	0
1.972	0	0	0.000157406
1.974	0	0	0
1.976	0	0	0
1.978	0	0	0
1.98	0	0	0
1.982	0	0	0.000157406
1.984	0	0	0
1.986	0	0	0
1.988	0	0	0.000157406
1.99	0	0	0
1.992	0	0	0
1.994	0	0	0
1.996	0	0	0
1.998	0	0	0
2	0	0	0
2.002	0	0	0
2.004	0	0	0.000157406
2.006	0	0	0
2.008	0	0	0
2.01	0	0	0
2.012	0	0	0
2.014	0	0	0.000157406
2.016	0	0	0
2.018	0	0	0
2.02	0	0	0
2.022	0	0	0
2.024	0	0	0
2.026	0	0	0
2.028	0	0	0
2.03	0	0	0.000157406
2.032	0	0	0
2.034	0	0	0
2.036	0	0	0.000157406
2.038	0	0	0
2.04	0	0	0
2.042	0	0	0
2.044	0	0	0.000157406
2.046	0	0	0
2.048	0	0	0
2.05	0	0	0
2.052	0	0	0
2.054	0	0	0.000157406
2.056	0	0	0
2.058	0	0	0
2.06	0	0	0
2.062	0	0	0
2.064	0	0	0
2.066	0	0	0
2.068	0	0	0
2.07	0	0	0
2.072	0	0	0
2.074	0	0	0
2.076	0	0	0
2.078	0	0	0
2.08	0	0	0
2.082	0	0	0.000157406
2.084	0	0	0
2.086	0	0	0.000157406
2.088	0	0	0
2.09	0	0	0
2.092	0	0	0
2.094	0	0	0
2.096	0	0	0.000157406
2.098	0	0	0
2.1	0	0	0
2.102	0	0	0
2.104	0	0	0
2.106	0	0	0.000157406
2.108	0	0	0
2.11	0	0	0
2.112	0	0	0
2.114	0	0	0.000157406
2.116	0	0	0
2.118	0	0	0
2.12	0	0	0.000157406
2.122	0	0	0
2.124	0	0	0.000157406
2.126	0	0	0
2.128	0	0	0
2.13	0	0	0
2.132	0	0	0
2.134	0	0	0.000157406
2.136	0	0	0
2.138	0	0	0
2.14	0	0	0
2.142	0	0	0
2.144	0	0	0
2.146	0	0	0
2.148	0	0	0
2.15	0	0	0
2.152	0	0	0
2.154	0	0	0.000157406
2.156	0	0	0
2.158	0	0	0.000157406
2.16	0	0	0
2.162	0	0	0
2.164	0	0	0
2.166	0	0	0
2.168	0	0	0
2.17	0	0	0
2.172	0	0	0
2.174	0	0	0
2.176	0	0	0
2.178	0	0	0
2.18	0	0	0
2.182	0	0	0
2.184	0	0	0
2.186	0	0	0
2.188	0	0	0.000157406
2.19	0	0	0
2.192	0	0	0
2.194	0	0	0
2.196	0	0	0
2.198	0	0	0.000157406
2.2	0	0	0
2.202	0	0	0
2.204	0	0	0.000157406
2.206	0	0	0
2.208	0	0	0
2.21	0	0	0
2.212	0	0	0
2.214	0	0	0.000157406
2.216	0	0	0
2.218	0	0	0
2.22	0	0	0
2.222	0	0	0
2.224	0	0	0.000157406
2.226	0	0	0
2.228	0	0	0
2.23	0	0	0
2.232	0	0	0
2.234	0	0	0
2.236	0	0	0
2.238	0	0	0
2.24	0	0	0
2.242	0	0	0.000157406
2.244	0	0	0
2.246	0	0	0
2.248	0	0	0.000157406
2.25	0	0	0.000157406
2.252	0	0	0
2.254	0	0	0
2.256	0	0	0
2.258	0	0	0
2.26	0	0	0.000157406
2.262	0	0	0
2.264	0	0	0
2.266	0	0	0.000157406
2.268	0	0	0
2.27	0	0	0
2.272	0	0	0.000157406
2.274	0	0	0
2.276	0	0	0
2.278	0	0	0
2.28	0	0	0
2.282	0	0	0.000157406
2.284	0	0	0
2.286	0	0	0.000314812
2.288	0	0	0
2.29	0	0	0
2.292	0	0	0
2.294	0	0	0
2.296	0	0	0
2.298	0	0	0.000157406
2.3	0	0	0
2.302	0	0	0
2.304	0	0	0
2.306	0	0	0
2.308	0	0	0.000157406
2.31	0	0	0
2.312	0	0	0
2.314	0	0	0.000157406
2.316	0	0	0.000157406
2.318	0	0	0
2.32	0	0	0
2.322	0	0	0
2.324	0	0	0.000157406
2.326	0	0	0
2.328	0	0	0
2.33	0	0	0
2.332	0	0	0
2.334	0	0	0.000157406
2.336	0	0	0
2.338	0	0	0.000157406
2.34	0	0	0.000157406
2.342	0	0	0.000157406
2.344	0	0	0
2.346	0	0	0
2.348	0	0	0
2.35	0	0	0
2.352	0	0	0.000157406
2.354	0	0	0
2.356	0	0	0
2.358	0	0	0.000157406
2.36	0	0	0
2.362	0	0	0.000157406
2.364	0	0	0
2.366	0	0	0
2.368	0	0	0
2.37	0	0	0
2.372	0	0	0
2.374	0	0	0
2.376	0	0	0
2.378	0	0	0
2.38	0	0	0.000157406
2.382	0	0	0.000157406
2.384	0	0	0
2.386	0	0	0.000157406
2.388	0	0	0.000157406
2.39	0	0	0.000157406
2.392	0	0	0
2.394	0	0	0
2.396	0	0	0
2.398	0	0	0
2.4	0	0	0
2.402	0	0	0.000157406
2.404	0	0	0.000157406
2.406	0	0	0
2.408	0	0	0
2.41	0	0	0.000157406
2.412	0	0	0
2.414	0	0	0
2.416	0	0	0
2.418	0	0	0
2.42	0	0	0.000157406
2.422	0	0	0
2.424	0	0	0.000157406
2.426	0	0	0.000157406
2.428	0	0	0
2.43	0	0	0.000157406
2.432	0	0	0
2.434	0	0	0.000157406
2.436	0	0	0
2.438	0	0	0
2.44	0	0	0
2.442	0	0	0
2.444	0	0	0.000157406
2.446	0	0	0
2.448	0	0	0
2.45	0	0	0.000157406
2.452	0	0	0.000157406
2.454	0	0	0
2.456	0	0	0.000157406
2.458	0	0	0
2.46	0	0	0
2.462	0	0	0
2.464	0	0	0
2.466	0	0	0.000157406
2.468	0	0	0
2.47	0	0	0
2.472	0	0	0
2.474	0	0	0
2.476	0	0	0.000157406
2.478	0	0	0
2.48	0	0	0.000157406
2.482	0	0	0
2.484	0	0	0.000314812
2.486	0	0	0
2.488	0	0	0
2.49	0	0	0
2.492	0	0	0
2.494	0	0	0
2.496	0	0	0
2.498	0	0	0
2.5	0	0	0.000157406
2.502	0	0	0
2.504	0	0	0
2.506	0	0	0.000157406
2.508	0	0	0
2.51	0	0	0
2.512	0	0	0
2.514	0	0	0
2.516	0	0	0.000157406
2.518	0	0	0
2.52	0	0	0
2.522	0	0	0
2.524	0	0	0
2.526	0	0	0
2.528	0	0	0
2.53	0	0	0.000157406
2.532	0	0	0
2.534	0	0	0.000157406
2.536	0	0	0.000157406
2.538	0	0	0
2.54	0	0	0
2.542	0	0	0.000157406
2.544	0	0	0
2.546	0	0	0.000157406
2.548	0	0	0
2.55	0	0	0
2.552	0	0	0.000157406
2.554	0	0	0.000157406
2.556	0	0	0
2.558	0	0	0
2.56	0	0	0.000157406
2.562	0	0	0
2.564	0	0	0
2.566	0	0	0
2.568	0	0	0
2.57	0	0	0
2.572	0	0	0.000157406
2.574	0	0	0
2.576	0	0	0
2.578	0	0	0
2.58	0	0	0
2.582	0	0	0
2.584	0	0	0
2.586	0	0	0
2.588	0	0	0
2.59	0	0	0
2.592	0	0	0
2.594	0	0	0.000157406
2.596	0	0	0
2.598	0	0	0
2.6	0	0	0
2.602	0	0	0
2.604	0	0	0
2.606	0	0	0
2.608	0	0	0
2.61	0	0	0
2.612	0	0	0
2.614	0	0	0
2.616	0	0	0
2.618	0	0	0
2.62	0	0	0
2.622	0	0	0
2.624	0	0	0
2.626	0	0	0
2.628	0	0	0
2.63	0	0	0
2.632	0	0	0
2.634	0	0	0
2.636	0	0	0
2.638	0	0	0
2.64	0	0	0
2.642	0	0	0
2.644	0	0	0
2.646	0	0	0
2.648	0	0	0.000157406
2.65	0	0	0
2.652	0	0	0
2.654	0	0	0.000157406
2.656	0	0	0
2.658	0	0	0
2.66	0	0	0
2.662	0	0	0
2.664	0	0	0.000157406
2.666	0	0	0
2.668	0	0	0
2.67	0	0	0
2.672	0	0	0
2.674	0	0	0
2.676	0	0	0
2.678	0	0	0
2.68	0	0	0
2.682	0	0	0
2.684	0	0	0.000157406
2.686	0	0	0
2.688	0	0	0
2.69	0	0	0
2.692	0	0	0
2.694	0	0	0
2.696	0	0	0
2.698	0	0	0
2.7	0	0	0
2.702	0	0	0
2.704	0	0	0
2.706	0	0	0.000157406
2.708	0	0	0
2.71	0	0	0
2.712	0	0	0
2.714	0	0	0
2.716	0	0	0
2.718	0	0	0
2.72	0	0	0
2.722	0	0	0
2.724	0	0	0
2.726	0	0	0
2.728	0	0	0
2.73	0	0	0
2.732	0	0	0
2.734	0	0	0
2.736	0	0	0
2.738	0	0	0
2.74	0	0	0
2.742	0	0	0
2.744	0	0	0
2.746	0	0	0
2.748	0	0	0
2.75	0	0	0
2.752	0	0	0
2.754	0	0	0
2.756	0	0	0
2.758	0	0	0
2.76	0	0	0
2.762	0	0	0
2.764	0	0	0
2.766	0	0	0
2.768	0	0	0
2.77	0	0	0.000157406
2.772	0	0	0
2.774	0	0	0
2.776	0	0	0
2.778	0	0	0
2.78	0	0	0
2.782	0	0	0
2.784	0	0	0
2.786	0	0	0
2.788	0	0	0
2.79	0	0	0
2.792	0	0	0
2.794	0	0	0
2.796	0	0	0
2.798	0	0	0
2.8	0	0	0
2.802	0	0	0
2.804	0	0	0
2.806	0	0	0.000157406
2.808	0	0	0
2.81	0	0	0
2.812	0	0	0
2.814	0	0	0
2.816	0	0	0
2.818	0	0	0
2.82	0	0	0
2.822	0	0	0
2.824	0	0	0
2.826	0	0	0.000157406
2.828	0	0	0
2.83	0	0	0
2.832	0	0	0
2.834	0	0	0
2.836	0	0	0
2.838	0	0	0
2.84	0	0	0
2.842	0	0	0
2.844	0	0	0.000157406
2.846	0	0	0
2.848	0	0	0
2.85	0	0	0
2.852	0	0	0.000157406
2.854	0	0	0
2.856	0	0	0
2.858	0	0	0
2.86	0	0	0
2.862	0	0	0
2.864	0	0	0
2.866	0	0	0
2.868	0	0	0
2.87	0	0	0.000157406
2.872	0	0	0
2.874	0	0	0
2.876	0	0	0
2.878	0	0	0
2.88	0	0	0
2.882	0	0	0
2.884	0	0	0.000157406
2.886	0	0	0
2.888	0	0	0
2.89	0	0	0
2.892	0	0	0
2.894	0	0	0
2.896	0	0	0
2.898	0	0	0
2.9	0	0	0
2.902	0	0	0
2.904	0	0	0
2.906	0	0	0
2.908	0	0	0
2.91	0	0	0
2.912	0	0	0
2.914	0	0	0
2.916	0	0	0
2.918	0	0	0
2.92	0	0	0
2.922	0	0	0
2.924	0	0	0
2.926	0	0	0
2.928	0	0	0
2.93	0	0	0
2.932	0	0	0
2.934	0	0	0
2.936	0	0	0
2.938	0	0	0
2.94	0	0	0
2.942	0	0	0
2.944	0	0	0
2.946	0	0	0
2.948	0	0	0
2.95	0	0	0
2.952	0	0	0
2.954	0	0	0.000157406
2.956	0	0	0
2.958	0	0	0
2.96	0	0	0
2.962	0	0	0
2.964	0	0	0.000157406
2.966	0	0	0
2.968	0	0	0
2.97	0	0	0
2.972	0	0	0
2.974	0	0	0
2.976	0	0	0
2.978	0	0	0
2.98	0	0	0
2.982	0	0	0
2.984	0	0	0
2.986	0	0	0.000157406
2.988	0	0	0
2.99	0	0	0.000157406
2.992	0	0	0
2.994	0	0	0
2.996	0	0	0.000157406
2.998	0	0	0
3	0	0	0
3.002	0	0	0
3.004	0	0	0
3.006	0	0	0.000157406
3.008	0	0	0.000157406
3.01	0	0	0
3.012	0	0	0
3.014	0	0	0.000157406
3.016	0	0	0
3.018	0	0	0
3.02	0	0	0.000157406
3.022	0	0	0
3.024	0	0	0
3.026	0	0	0.000157406
3.028	0	0	0
3.03	0	0	0
3.032	0	0	0
3.034	0	0	0
3.036	0	0	0.000157406
3.038	0	0	0
3.04	0	0	0
3.042	0	0	0
3.044	0	0	0.000157406
3.046	0	0	0
3.048	0	0	0
3.05	0	0	0.000157406
3.052	0	0	0.000157406
3.054	0	0	0
3.056	0	0	0
3.058	0	0	0.000157406
3.06	0	0	0
3.062	0	0	0.000157406
3.064	0	0	0
3.066	0	0	0
3.068	0	0	0.000157406
3.07	0	0	0.000314812
3.072	0	0	0
3.074	0	0	0.000157406
3.076	0	0	0.000157406
3.078	0	0	0
3.08	0	0	0.000157406
3.082	0	0	0
3.084	0	0	0.000157406
3.086	0	0	0.000157406
3.088	0	0	0.000157406
3.09	0	0	0.000157406
3.092	0	0	0.000157406
3.094	0	0	0
3.096	0	0	0.000314812
3.098	0	0	0
3.1	0	0	0.000157406
3.102	0	0	0.000157406
3.104	0	0	0.000157406
3.106	0	0	0.000157406
3.108	0	0	0
3.11	0	0	0.000314812
3.112	0	0	0.000157406
3.114	0	0	0.000157406
3.116	0	0	0.000157406
3.118	0	0	0.000314812
3.12	0	0	0.000157406
3.122	0	0	0.000314812
3.124	0	0	0.000314812
3.126	0	0	0.000157406
3.128	0	0	0.000157406
3.13	0	0	0.000314812
3.132	0	0	0
3.134	0	0	0.000314812
3.136	0	0	0.000314812
3.138	0	0	0.000629624
3.14	0	0	0.000157406
3.142	0	0	0.000472218
3.144	0	0	0.000314812
3.146	0	0	0.000314812
3.148	0	0	0.000157406
3.15	0	0	0.000314812
3.152	0	0	0.000472218
3.154	0	0	0.000472218
3.156	0	0	0.000314812
3.158	0	0	0.000629624
3.16	0	0	0.000472218
3.162	0	0	0.000314812
3.164	0	0	0.000472218
3.166	0	0	0.000472218
3.168	0	0	0.000472218
3.17	0	0	0.00078703
3.172	0	0	0.000314812
3.174	0	0	0.000472218
3.176	0	0	0.000629624
3.178	0	0	0.00078703
3.18	0	0	0.000944436
3.182	0	0	0.000629624
3.184	0	0	0.000472218
3.186	0	0	0.000944436
3.188	0	0	0.00110184
3.19	0	0	0.00110184
3.192	0	0	0.000629624
3.194	0	0	0.00141665
3.196	0	0	0.000944436
3.198	0	0	0.00110184
3.2	0	0	0.00110184
3.202	0	0	0.00141665
3.204	0	0	0.00141665
3.206	0	0	0.00173147
3.208	0	0	0.00110184
3.21	0	0	0.00125925
3.212	0	0	0.00204628
3.214	0	0	0.00141665
3.216	0	0	0.00125925
3.218	0	0	0.00125925
3.22	0	0	0.00173147
3.222	0	0	0.00141665
3.224	0	0	0.00204628
3.226	0	0	0.00157406
3.228	0	0	0.00188887
3.23	0	0	0.00188887
3.232	0	0	0.00173147
3.234	0	0	0.00220368
3.236	0	0	0.00220368
3.238	0	0	0.00188887
3.24	0	0	0.00236109
3.242	0	0	0.00188887
3.244	0	0	0.00204628
3.246	0	0	0.00220368
3.248	0	0	0.00220368
3.25	0	0	0.0026759
3.252	0	0	0.00220368
3.254	0	0	0.0025185
3.256	0	0	0.00236109
3.258	0	0	0.0026759
3.26	0	0	0.00346293
3.262	0	0	0.00377774
3.264	0	0	0.00409255
3.266	0	0	0.00299071
3.268	0	0	0.00393515
3.27	0	0	0.00393515
3.272	0	0	0.00440737
3.274	0	0	0.00456477
3.276	0	0	0.00377774
3.278	0	0	0.00424996
3.28	0	0	0.00472218
3.282	0	0	0.00440737
3.284	0	0	0.00456477
3.286	0	0	0.00629624
3.288	0	0	0.00472218
3.29	0	0	0.00487958
3.292	0	0	0.00582402
3.294	0	0	0.00566661
3.296	0	0	0.00550921
3.298	0	0	0.00645364
3.3	0	0	0.00645364
3.302	0	0	0.00582402
3.304	0	0	0.00629624
3.306	0	0	0.00739808
3.308	0	0	0.0078703
3.31	0	0	0.0080277
3.312	0	0	0.00692586
3.314	0	0	0.00771289
3.316	0	0	0.00928695
3.318	0	0	0.00960176
3.32	0	0	0.00818511
3.322	0	0	0.00912955
3.324	0	0	0.010074
3.326	0	0	0.00975917
3.328	0	0	0.00975917
3.33	0	0	0.0110184
3.332	0	0	0.010861
3.334	0	0	0.0119629
3.336	0	0	0.0118054
3.338	0	0	0.0125925
3.34	0	0	0.0132221
3.342	0	0	0.0133795
3.344	0	0	0.0152684
3.346	0	0	0.0136943
3.348	0	0	0.0160554
3.35	0	0	0.0157406
3.352	0	0	0.0133795
3.354	0.000137836	0	0.0173147
3.356	0.000137836	0	0.0174721
3.358	0.000137836	0	0.0176295
3.36	0	0	0.0182591
3.362	0.000137836	0	0.0203054
3.364	0.000137836	0	0.0195183
3.366	0.000137836	0	0.0188887
3.368	0.000137836	0	0.0204628
3.37	0.000137836	0	0.0215646
3.372	0.000137836	0	0.0228239
3.374	0.000137836	0	0.0220368
3.376	0.000137836	0	0.0245553
3.378	0	0	0.0243979
3.38	0.000137836	0	0.0245553
3.382	0.000137836	0	0.025972
3.384	0.000275672	0	0.0281757
3.386	0.000137836	0	0.0266016
3.388	0.000413508	0	0.0291201
3.39	0.000275672	0	0.0321108
3.392	0.000275672	0	0.0302219
3.394	0.000413508	0	0.0319534
3.396	0.000413508	0	0.0332127
3.398	0.000413508	0	0.032583
3.4	0.00068918	0	0.0366756
3.402	0.000551344	0	0.0343145
3.404	0.00068918	0.000170882	0.0355737
3.406	0.000551344	0	0.0379348
3.408	0.00068918	0	0.0374626
3.41	0.00068918	0	0.0402959
3.412	0.000827016	0	0.0396663
3.414	0.000964852	0	0.0402959
3.416	0.00068918	0.000170882	0.0395089
3.418	0.00110269	0.000170882	0.0443885
3.42	0.000964852	0.000170882	0.0420274
3.422	0.00137836	0.000170882	0.0453329
3.424	0.0015162	0.000170882	0.0447033
3.426	0.00124052	0.000341763	0.0465922
3.428	0.00110269	0.000170882	0.0495829
3.43	0.00110269	0.000170882	0.0487958
3.432	0.00124052	0.000170882	0.051944
3.434	0.000964852	0.000170882	0.0536754
3.436	0.00165403	0.000341763	0.0541476
3.438	0.00137836	0.000341763	0.0557217
3.44	0.0015162	0.000341763	0.0566661
3.442	0.00137836	0.000341763	0.0576106
3.444	0.00206754	0.000341763	0.0599717
3.446	0.00179187	0.000170882	0.0606013
3.448	0.00165403	0.000341763	0.0617031
3.45	0.0019297	0.000341763	0.0672123
3.452	0.00220538	0.000683527	0.0695734
3.454	0.00234321	0.000512645	0.0650087
3.456	0.00220538	0.000512645	0.0684716
3.458	0.00248105	0.000512645	0.0670549
3.46	0.00220538	0.000683527	0.0700456
3.462	0.00261888	0.000512645	0.0697308
3.464	0.00317023	0.000854409	0.0749252
3.466	0.00248105	0.000512645	0.0739808
3.468	0.00289456	0.000854409	0.0763419
3.47	0.00303239	0.000854409	0.0793326
3.472	0.00289456	0.000683527	0.080277
3.474	0.00303239	0.000854409	0.0824807
3.476	0.00303239	0.000854409	0.0881473
3.478	0.00413508	0.00102529	0.0831103
3.48	0.00317023	0.000854409	0.0876751
3.482	0.00358374	0.00102529	0.0900362
3.484	0.00413508	0.00102529	0.0927121
3.486	0.00372157	0.00136705	0.0892492
3.488	0.00317023	0.00136705	0.0944436
3.49	0.00385941	0.000854409	0.0999528
3.492	0.00413508	0.00102529	0.0947584
3.494	0.00385941	0.00153794	0.0982213
3.496	0.00441075	0.00170882	0.102943
3.498	0.00385941	0.0018797	0.106879
3.5	0.00454859	0.00153794	0.105462
3.502	0.00413508	0.00170882	0.108925
3.504	0.00509993	0.00153794	0.107351
3.506	0.00523777	0.00222146	0.114119
3.508	0.0049621	0.00239234	0.113175
3.51	0.00509993	0.0018797	0.114906
3.512	0.00413508	0.00170882	0.120888
3.514	0.00509993	0.0018797	0.122147
3.516	0.00565127	0.00205058	0.123406
3.518	0.00606478	0.00239234	0.126712
3.52	0.00606478	0.00256323	0.132064
3.522	0.00509993	0.00222146	0.131591
3.524	0.00551344	0.00256323	0.138202
3.526	0.00606478	0.00290499	0.132378
3.528	0.00565127	0.00307587	0.140564
3.53	0.00620262	0.00307587	0.137888
3.532	0.00578911	0.00324675	0.144813
3.534	0.0053756	0.00341763	0.147332
3.536	0.00551344	0.00341763	0.147489
3.538	0.00620262	0.00324675	0.152054
3.54	0.00565127	0.00410116	0.150323
3.542	0.00675396	0.00358852	0.161499
3.544	0.00592695	0.00427204	0.162286
3.546	0.00744314	0.0037594	0.166378
3.548	0.00634045	0.00410116	0.166063
3.55	0.00647829	0.00461381	0.1711
3.552	0.00647829	0.00427204	0.173304
3.554	0.00716747	0.00461381	0.175665
3.556	0.00758098	0.00444293	0.181961
3.558	0.0068918	0.00410116	0.178184
3.56	0.00827016	0.00529733	0.180072
3.562	0.00730531	0.00546822	0.187943
3.564	0.00813232	0.00495557	0.190146
3.566	0.00744314	0.00461381	0.196757
3.568	0.00702963	0.00580998	0.195183
3.57	0.00799449	0.00580998	0.202267
3.572	0.00909717	0.0056391	0.203211
3.574	0.00854583	0.00580998	0.207461
3.576	0.00785665	0.00546822	0.21297
3.578	0.00868367	0.00649351	0.220526
3.58	0.00813232	0.00632262	0.221313
3.582	0.00909717	0.00700615	0.224933
3.584	0.00868367	0.00768968	0.223831
3.586	0.00923501	0.00700615	0.234692
3.588	0.0101999	0.00786056	0.228396
3.59	0.00937285	0.00803144	0.241303
3.592	0.00964852	0.0075188	0.240359
3.594	0.010062	0.00888585	0.242563
3.596	0.00951068	0.00871497	0.245711
3.598	0.0103377	0.00854409	0.255785
3.6	0.0101999	0.00871497	0.255785
3.602	0.0103377	0.00956938	0.259562
3.604	0.0103377	0.00922761	0.261766
3.606	0.0117161	0.00956938	0.269322
3.608	0.0106134	0.00956938	0.272785
3.61	0.0103377	0.0102529	0.271683
3.612	0.0114404	0.0107656	0.283331
3.614	0.0122674	0.0111073	0.286007
3.616	0.0118539	0.0107656	0.290414
3.618	0.0121296	0.01162	0.295294
3.62	0.0119917	0.0112782	0.289784
3.622	0.0125431	0.0121326	0.302534
3.624	0.0118539	0.0121326	0.309618
3.626	0.0125431	0.0133288	0.316701
3.628	0.0132323	0.0136705	0.315599
3.63	0.0130944	0.0140123	0.316071
3.632	0.0135079	0.0150376	0.322682
3.634	0.0135079	0.0143541	0.328191
3.636	0.0140593	0.015892	0.330552
3.638	0.0130944	0.0160629	0.334802
3.64	0.0136458	0.0169173	0.342988
3.642	0.0136458	0.0174299	0.349599
3.644	0.0146106	0.0186261	0.352904
3.646	0.0146106	0.0184552	0.356367
3.648	0.0133701	0.0189679	0.362348
3.65	0.0150241	0.020164	0.369589
3.652	0.0161268	0.020164	0.361404
3.654	0.0147484	0.0210185	0.376515
3.656	0.0154376	0.0215311	0.380922
3.658	0.0166782	0.0218729	0.378246
3.66	0.0166782	0.0232399	0.383283
3.662	0.0157133	0.0234108	0.391626
3.664	0.0162646	0.023069	0.400756
3.666	0.0161268	0.0254614	0.40233
3.668	0.0162646	0.0254614	0.407839
3.67	0.015989	0.0251196	0.408468
3.672	0.0166782	0.0269993	0.412718
3.674	0.0169538	0.0287081	0.419644
3.676	0.0179187	0.0287081	0.419959
3.678	0.019297	0.0299043	0.433968
3.68	0.01847	0.0299043	0.433181
3.682	0.0187457	0.0305878	0.436487
3.684	0.0191592	0.0309296	0.441681
3.686	0.0180565	0.0340055	0.441839
3.688	0.019297	0.0329802	0.453172
3.69	0.0199862	0.0329802	0.450811
3.692	0.0203997	0.0329802	0.459625
3.694	0.0188835	0.0352016	0.466866
3.696	0.0216402	0.034689	0.473005
3.698	0.0197105	0.0350308	0.475838
3.7	0.019297	0.0369105	0.482449
3.702	0.0209511	0.0393028	0.494097
3.704	0.0202619	0.038961	0.495199
3.706	0.0224673	0.038961	0.492366
3.708	0.0226051	0.0406699	0.507477
3.71	0.0231564	0.0403281	0.514403
3.712	0.0213646	0.0416951	0.500079
3.714	0.0231564	0.0423787	0.519282
3.716	0.0228808	0.0428913	0.522273
3.718	0.0238456	0.0435748	0.531245
3.72	0.0224673	0.0442584	0.538643
3.722	0.0239835	0.0449419	0.541949
3.724	0.024397	0.0456254	0.538643
3.726	0.0250861	0.0456254	0.544782
3.728	0.0254997	0.0478469	0.560208
3.73	0.0241213	0.0457963	0.569023
3.732	0.0261888	0.0481887	0.572643
3.734	0.0248105	0.0469925	0.573745
3.736	0.0261888	0.0471634	0.580198
3.738	0.0286699	0.0483595	0.584606
3.74	0.027705	0.0490431	0.590272
3.742	0.0283942	0.0490431	0.596569
3.744	0.0267402	0.0502392	0.60617
3.746	0.0296347	0.050581	0.610578
3.748	0.0293591	0.0504101	0.602393
3.75	0.0286699	0.0509228	0.616559
3.752	0.0297726	0.0526316	0.617504
3.754	0.0292212	0.0504101	0.641587
3.756	0.0307374	0.0541695	0.633559
3.758	0.0319779	0.0528025	0.634976
3.76	0.0318401	0.0538278	0.657012
3.762	0.0308753	0.054853	0.651975
3.764	0.0314266	0.0551948	0.659531
3.766	0.0315644	0.0562201	0.663309
3.768	0.0323915	0.056391	0.663938
3.77	0.0318401	0.0575871	0.677003
3.772	0.0334941	0.057758	0.671809
3.774	0.034459	0.0596377	0.68267
3.776	0.0341833	0.0594668	0.682197
3.778	0.0333563	0.0596377	0.690225
3.78	0.0333563	0.0599795	0.699984
3.782	0.0325293	0.060663	0.709586
3.784	0.0339076	0.0625427	0.707697
3.786	0.0351482	0.0616883	0.711317
3.788	0.0348725	0.0625427	0.721077
3.79	0.0356995	0.0644224	0.725012
3.792	0.0341833	0.0644224	0.729734
3.794	0.0358374	0.066473	0.734141
3.796	0.03694	0.0673274	0.74516
3.798	0.0363887	0.072283	0.743271
3.8	0.03694	0.0705742	0.742641
3.802	0.03694	0.0700615	0.747206
3.804	0.0384562	0.0719412	0.76515
3.806	0.0377671	0.0729665	0.765308
3.808	0.0372157	0.0733083	0.764993
3.81	0.0356995	0.0758715	0.760428
3.812	0.0392833	0.0770677	0.770974
3.814	0.0398346	0.0762133	0.779317
3.816	0.0387319	0.0791183	0.778215
3.818	0.0395589	0.0808271	0.780419
3.82	0.0387319	0.082365	0.79065
3.822	0.0396968	0.0828776	0.778687
3.824	0.0401103	0.0837321	0.789548
3.826	0.0406616	0.0847573	0.797891
3.828	0.0416265	0.0861244	0.805604
3.83	0.0405238	0.0888585	0.805604
3.832	0.0401103	0.0914217	0.803085
3.834	0.0432805	0.0919344	0.817881
3.836	0.0414886	0.0950103	0.823863
3.838	0.0430048	0.0938141	0.823391
3.84	0.0443832	0.0965482	0.826539
3.842	0.0430048	0.100649	0.835983
3.844	0.0446589	0.101504	0.82465
3.846	0.0434183	0.103896	0.837714
3.848	0.0454859	0.102529	0.84464
3.85	0.0447967	0.107143	0.848733
3.852	0.0438318	0.110219	0.844798
3.854	0.0452102	0.11056	0.855974
3.856	0.0461751	0.112269	0.851566
3.858	0.0458994	0.112953	0.859436
3.86	0.0481048	0.118763	0.858335
3.862	0.0478291	0.119275	0.868881
3.864	0.0485183	0.120984	0.862742
3.866	0.0479669	0.123206	0.870455
3.868	0.0485183	0.126111	0.876279
3.87	0.0493453	0.129016	0.871714
3.872	0.0475534	0.130383	0.88352
3.874	0.0494831	0.131579	0.89564
3.876	0.0515507	0.136705	0.87439
3.878	0.049621	0.134826	0.890288
3.88	0.0523777	0.142686	0.884149
3.882	0.0515507	0.140977	0.899732
3.884	0.0515507	0.14149	0.889973
3.886	0.0543074	0.146275	0.896584
3.888	0.0526533	0.149692	0.900205
3.89	0.0554101	0.152597	0.909649
3.892	0.0523777	0.152085	0.90713
3.894	0.0556857	0.157553	0.901464
3.896	0.0540317	0.158066	0.92051
3.898	0.0538939	0.15892	0.917834
3.9	0.054583	0.164217	0.913112
3.902	0.0567884	0.167635	0.916732
3.904	0.0580289	0.169173	0.924445
3.906	0.0572019	0.173958	0.921927
3.908	0.0580289	0.172932	0.927121
3.91	0.0594073	0.177033	0.92413
3.912	0.0578911	0.181818	0.931056
3.914	0.0594073	0.183698	0.934362
3.916	0.0592695	0.18609	0.936723
3.918	0.0599586	0.188312	0.942862
3.92	0.0623019	0.190362	0.945695
3.922	0.0627154	0.19378	0.954195
3.924	0.061337	0.196172	0.942862
3.926	0.0646451	0.19959	0.939241
3.928	0.0635424	0.201128	0.940343
3.93	0.0636802	0.204716	0.954982
3.932	0.0656099	0.206767	0.952306
3.934	0.0645072	0.215311	0.959074
3.936	0.0656099	0.216507	0.95026
3.938	0.0687802	0.215824	0.960176
3.94	0.0669883	0.220437	0.968834
3.942	0.0676775	0.223172	0.956871
3.944	0.0723639	0.225906	0.962852
3.946	0.0704342	0.231887	0.97151
3.948	0.0704342	0.234279	0.963639
3.95	0.0734666	0.239234	0.969621
3.952	0.0715369	0.241627	0.973871
3.954	0.0747071	0.243848	0.965371
3.956	0.0751206	0.247779	0.968519
3.958	0.075672	0.249829	0.970722
3.96	0.0740179	0.25393	0.989454
3.962	0.0787043	0.256835	0.987722
3.964	0.0788422	0.259569	0.980324
3.966	0.0802205	0.26162	0.990241
3.968	0.0796692	0.267772	0.990556
3.97	0.0827016	0.276828	0.976547
3.972	0.0853205	0.271189	0.988824
3.974	0.0832529	0.27717	0.988509
3.976	0.0833908	0.283322	0.987093
3.978	0.0838043	0.285031	0.981898
3.98	0.0871123	0.289474	0.98788
3.982	0.0872502	0.297505	0.988982
3.984	0.0893177	0.298189	0.99575
3.986	0.0906961	0.29648	0.98662
3.988	0.0917988	0.305707	1
3.99	0.0920744	0.309979	0.98363
3.992	0.094142	0.316986	0.981269
3.994	0.093315	0.314764	0.987093
3.996	0.0930393	0.319207	0.985833
[truncated: 1,714 more rows]

## Sheet: Figure8
r(nm)	g(r) hindered residues at 150 K (normalized, arb. units)	g(r) all other residues at 150 K (normalized, arb. units)	g(r) H2O at 150 K (normalized, arb. units)	g(r) residues with greatly enhanced mobility at 290 K (normalized, arb. units)	g(r) all other residues at 290 K (normalized, arb.units)	g(r) H2O at 290 K (normalized, arb.units)
0	0	0	0	0	0	0
0.002	0	0	0	0	0	0
0.004	0	0	0	0	0	0
0.006	0	0	0	0	0	0
0.008	0	0	0	0	0	0
0.01	0	0	0	0	0	0
0.012	0	0	0	0	0	0
0.014	0	0	0	0	0	0
0.016	0	0	0	0	0	0
0.018	0	0	0	0	0	0
0.02	0	0	0	0	0	0
0.022	0	0	0	0	0	0
0.024	0	0	0	0	0	0
0.026	0	0	0	0	0	0
0.028	0	0	0	0	0	0
0.03	0	0	0	0	0	0
0.032	0	0	0	0	0	0
0.034	0	0	0	0	0	0
0.036	0	0	0	0	0	0
0.038	0	0	0	0	0	0
0.04	0	0	0	0	0	0
0.042	0	0	0	0	0	0
0.044	0	0	0	0	0	0
0.046	0	0	0	0	0	0
0.048	0	0	0	0	0	0
0.05	0	0	0	0	0	0
0.052	0	0	0	0	0	0
0.054	0	0	0	0	0	0
0.056	0	0	0	0	0	0
0.058	0	0	0	0	0	0
0.06	0	0	0	0	0	0
0.062	0	0	0	0	0	0
0.064	0	0	0	0	0	0
0.066	0	0	0	0	0	0
0.068	0	0	0	0	0	0
0.07	0	0	0	0	0	0
0.072	0	0	0	0	0	0
0.074	0	0	0	0	0	0
0.076	0	0	0	0	0	0
0.078	0	0	0	0	0	0
0.08	0	0	0	0	0	0
0.082	0	0	0	0	0	0
0.084	0	0	0	0	0	0
0.086	0	0	0	0	0	0
0.088	0	0	0	0	0	0
0.09	0	0	0	0	0	0
0.092	0	0	0	0	0	0
0.094	0	0	0	0	0	0
0.096	0	0	0	0	0	0
0.098	0	0	0	0	0	0
0.1	0	0	0	0	0	0
0.102	0	0	0	0	0	0
0.104	0	0	0	0	0	0
0.106	0	0	0	0	0	0
0.108	0	0	0	0	0	0
0.11	0	0	0	0	0	0
0.112	0	0	0	0	0	0
0.114	0	0	0	0	0	0
0.116	0	0	0	0	0	0
0.118	0	0	0	0	0	0
0.12	0	0	0	0	0	0
0.122	0	0	0	0	0	0
0.124	0	0	0	0	0	0
0.126	0	0	0	0	0	0
0.128	0	0	0	0	0	0
0.13	0	0	0	0	0	0
0.132	0	0	0	0	0	0
0.134	0	0	0	0	0	0
0.136	0	0	0	0	0	0
0.138	0	0	0	0	0	0
0.14	0	0	0	0	0	0
0.142	0	0	0	0	0	0
0.144	0	0	0	0	0	0
0.146	0	0	0	0	0	0
0.148	0	0	0	0	0	0
0.15	0	0	0	0	0	0
0.152	0	0	0	0	0	0
0.154	0	0	0	0	0	0
0.156	0	0	0	0	0	0
0.158	0	0	0	0	0	0
0.16	0	0	0	0	0	0
0.162	0	0	0	0	0	0
0.164	0	0	0	0	0	0
0.166	0	0	0	0	0	0
0.168	0	0	0	0	0	0
0.17	0	0	0	0	0	0
0.172	0	0	0	0	0	0
0.174	0	0	0	0	0	0
0.176	0	0	0	0	0	0
0.178	0	0	0	0	0	0
0.18	0	0	0	0	0	0
0.182	0	0	0	0	0	0
0.184	0	0	0	0	0	0
0.186	0	0	0	0	0	0
0.188	0	0	0	0	0	0
0.19	0	0	0	0	0	0
0.192	0	0	0	0	0	0
0.194	0	0	0	0	0	0
0.196	0	0	0	0	0	0
0.198	0	0	0	0	0	0
0.2	0	0	0	0	0	0
0.202	0	0	0	0	0	0
0.204	0	0	0	0	0	0
0.206	0	0	0	0	0	0
0.208	0	0	0	0	0	0
0.21	0	0	0	0	0	0
0.212	0	0	0	0	0	0
0.214	0	0	0	0	0	0
0.216	0	0	0	0	0	0
0.218	0	0	0	0	0	0
0.22	0	0	0	0	0	0
0.222	0	0	0	0	0	0
0.224	0	0	0	0	0	0
0.226	0	0	0	0	0	0
0.228	0	0	0	0	0	0
0.23	0	0	0	0	0	0
0.232	0	0	0	0	0	0
0.234	0	0	0	0	0	0
0.236	0	0	0	0	0	0
0.238	0	0	0	0	0	0
0.24	0	0	0	0	0	0
0.242	0	0	0	0	0	0
0.244	0	0	0	0	0	0
0.246	0	0	0	0	0	0
0.248	0	0	0	0	0	0
0.25	0	0	0	0	0	0
0.252	0	0	0	0	0	0
0.254	0	0	0	0	0	0
0.256	0	0	0	0	0	0
0.258	0	0	0	0	0	0
0.26	0	0	0	0	0	0
0.262	0	0	0	0	0	0
0.264	0	0	0	0	0	0
0.266	0	0	0	0	0	0
0.268	0	0	0	0	0	0
0.27	0	0	0	0	0	0
0.272	0	0	0	0	0	0
0.274	0	0	0	0	0	0
0.276	0	0	0	0	0	0
0.278	0	0	0	0	0	0
0.28	0	0	0	0	0	0
0.282	0	0	0	0	0	0
0.284	0	0	0	0	0	0
0.286	0	0	0	0	0	0
0.288	0	0	0	0	0	0
0.29	0	0	0	0	0	0
0.292	0	0	0	0	0	0
0.294	0	0	0	0	0	0
0.296	0	0	0	0	0	0
0.298	0	0	0	0	0	0
0.3	0	0	0	0	0	0
0.302	0	0	0	0	0	0
0.304	0	0	0	0	0	0
0.306	0	0	0	0	0	0
0.308	0	0	0	0	0	0
0.31	0	0	0	0	0	0
0.312	0	0	0	0	0	0
0.314	0	0	0	0	0	0
0.316	0	0	0	0	0	0
0.318	0	0	0	0	0	0
0.32	0	0	0	0	0	0
0.322	0	0	0	0	0	0
0.324	0	0	0	0	0	0
0.326	0	0	0	0	0	0
0.328	0	0	0	0	0	0
0.33	0	0	0	0	0	0
0.332	0	0	0	0	0	0
0.334	0	0	0	0	0	0
0.336	0	0	0	0	0	0
0.338	0	0	0	0	0	0
0.34	0	0	0	0	0	0
0.342	0	0	0	0	0	0
0.344	0	0	0	0	0	0
0.346	0	0	0	0	0	0
0.348	0	0	0	0	0	0
0.35	0	0	0	0	0	0
0.352	0	0	0	0	0	0
0.354	0	0	0	0	0	0
0.356	0	0	0	0	0	0
0.358	0	0	0	0	0	0
0.36	0	0	0	0	0	0
0.362	0	0	0	0	0	0
0.364	0	0	0	0	0	0
0.366	0	0	0	0	0	0
0.368	0	0	0	0	0	0
0.37	0	0	0	0	0	0
0.372	0	0	0	0	0	0
0.374	0	0	0	0	0	0
0.376	0	0	0	0	0	0
0.378	0	0	0	0	0	0.00362034
0.38	0	0	0	0	0	0
0.382	0	0	0	0	0	0
0.384	0	0	0	0	0	0
0.386	0	0	0	0	0	0
0.388	0	0	0	0	0	0
0.39	0	0	0	0	0	0
0.392	0	0	0	0	0	0
0.394	0	0	0	0	0	0
0.396	0	0	0	0	0	0
0.398	0	0	0	0	0	0
0.4	0	0	0	0	0	0
0.402	0	0	0	0	0	0
0.404	0	0	0	0	0	0
0.406	0	0	0	0	0	0
0.408	0	0	0	0	0	0
0.41	0	0	0	0	0	0
0.412	0	0	0	0	0	0
0.414	0	0	0	0	0	0
0.416	0	0	0	0	0	0
0.418	0	0	0	0	0	0
0.42	0	0	0	0	0	0
0.422	0	0	0	0	0	0
0.424	0	0	0	0	0	0
0.426	0	0	0	0	0	0
0.428	0	0	0	0	0	0
0.43	0	0	0	0	0	0
0.432	0	0	0	0	0	0
0.434	0	0	0	0	0	0
0.436	0	0	0	0	0	0
0.438	0	0	0	0	0	0
0.44	0	0	0	0	0	0
0.442	0	0	0	0	0	0.0026759
0.444	0	0	0	0	0	0.0026759
0.446	0	0	0	0	0	0
0.448	0	0	0	0	0	0
0.45	0	0	0	0	0	0
0.452	0	0	0	0	0	0
0.454	0	0	0	0	0	0
0.456	0	0	0	0	0	0
0.458	0	0	0	0	0	0
0.46	0	0	0	0	0	0.00236109
0.462	0	0	0	0	0	0
0.464	0	0	0	0	0	0
0.466	0	0	0	0	0	0
0.468	0	0	0	0	0	0.00236109
0.47	0	0	0	0	0	0
0.472	0	0	0	0	0	0
0.474	0	0	0	0	0	0
0.476	0	0	0	0	0	0.00220368
0.478	0	0	0	0	0	0
0.48	0	0	0	0	0	0
0.482	0	0	0	0	0	0
0.484	0	0	0	0	0	0
0.486	0	0	0	0	0	0
0.488	0	0	0	0	0	0
0.49	0	0	0	0	0	0
0.492	0	0	0	0	0	0
0.494	0	0	0	0	0	0
0.496	0	0	0	0	0	0
0.498	0	0	0	0	0	0
0.5	0	0	0	0	0	0
0.502	0	0	0	0	0	0
0.504	0	0	0	0	0	0
0.506	0	0	0	0	0	0
0.508	0	0	0	0	0	0
0.51	0	0	0	0	0	0
0.512	0	0	0	0	0	0
0.514	0	0	0	0	0	0
0.516	0	0	0	0	0	0
0.518	0	0	0	0	0	0
0.52	0	0	0	0	0	0
0.522	0	0	0	0	0	0
0.524	0	0	0	0	0	0
0.526	0	0	0	0	0	0
0.528	0	0	0	0	0	0
0.53	0	0	0	0	0	0
0.532	0	0	0	0	0	0
0.534	0	0	0	0	0	0
0.536	0	0	0	0	0	0
0.538	0	0	0	0	0	0
0.54	0	0	0	0	0	0
0.542	0	0	0	0	0	0
0.544	0	0	0	0	0	0
0.546	0	0	0	0	0	0
0.548	0	0	0	0	0	0
0.55	0	0	0	0	0	0
0.552	0	0	0	0	0	0
0.554	0	0	0	0	0	0
0.556	0	0	0	0	0	0
0.558	0	0	0	0	0	0
0.56	0	0	0	0	0	0
0.562	0	0	0	0	0	0
0.564	0	0	0	0	0	0
0.566	0	0	0	0	0	0
0.568	0	0	0	0	0	0
0.57	0	0	0	0	0	0
0.572	0	0	0	0	0	0
0.574	0	0	0	0	0	0
0.576	0	0	0	0	0	0
0.578	0	0	0	0	0	0
0.58	0	0	0	0	0	0
0.582	0	0	0	0	0	0
0.584	0	0	0	0	0	0
0.586	0	0	0	0	0	0
0.588	0	0	0	0	0	0
0.59	0	0	0	0	0	0
0.592	0	0	0	0	0	0
0.594	0	0	0	0	0	0
0.596	0	0	0	0	0	0
0.598	0	0	0	0	0	0
0.6	0	0	0	0	0	0
0.602	0	0	0	0	0	0
0.604	0	0	0	0	0	0
0.606	0	0	0	0	0	0
0.608	0	0	0	0	0	0
0.61	0	0	0	0	0	0
0.612	0	0	0	0	0	0
0.614	0	0	0	0	0	0
0.616	0	0	0	0	0	0
0.618	0	0	0	0	0	0
0.62	0	0	0	0	0	0
0.622	0	0	0	0	0	0
0.624	0	0	0	0	0	0.00125925
0.626	0	0	0	0	0	0
0.628	0	0	0	0	0	0
0.63	0	0	0	0	0	0
0.632	0	0	0	0	0	0
0.634	0	0	0	0	0	0
0.636	0	0	0	0	0	0
0.638	0	0	0	0	0	0
0.64	0	0	0	0	0	0
0.642	0	0	0	0	0	0
0.644	0	0	0	0	0	0
0.646	0	0	0	0	0	0
0.648	0	0	0	0	0	0
0.65	0	0	0	0	0	0
0.652	0	0	0	0	0	0
0.654	0	0	0	0	0	0
0.656	0	0	0	0	0	0
0.658	0	0	0	0	0	0
0.66	0	0	0	0	0	0
0.662	0	0	0	0	0	0
0.664	0	0	0	0	0	0
0.666	0	0	0	0	0	0
0.668	0	0	0	0	0	0
0.67	0	0	0	0	0	0
0.672	0	0	0	0	0	0
0.674	0	0	0	0	0	0
0.676	0	0	0	0	0	0
0.678	0	0	0	0	0	0
0.68	0	0	0	0	0	0
0.682	0	0	0	0	0	0
0.684	0	0	0	0	0	0
0.686	0	0	0	0	0	0
0.688	0	0	0	0	0	0
0.69	0	0	0	0	0	0
0.692	0	0	0	0	0	0.00110184
0.694	0	0	0	0	0	0
0.696	0	0	0	0	0	0
0.698	0	0	0	0	0	0
0.7	0	0	0	0	0	0
0.702	0	0	0	0	0	0
0.704	0	0	0	0	0	0.00110184
0.706	0	0	0	0	0	0
0.708	0	0	0	0	0	0.00110184
0.71	0	0	0	0	0	0
0.712	0	0	0	0	0	0
0.714	0	0	0	0	0	0
0.716	0	0	0	0	0	0
0.718	0	0	0	0	0	0
0.72	0	0	0	0	0	0
0.722	0	0	0	0	0	0
0.724	0	0	0	0	0	0
0.726	0	0	0	0	0	0
0.728	0	0	0	0	0	0
0.73	0	0	0	0	0	0
0.732	0	0	0	0	0	0
0.734	0	0	0	0	0	0
0.736	0	0	0	0	0	0
0.738	0	0	0	0	0	0
0.74	0	0	0	0	0	0
0.742	0	0	0	0	0	0
0.744	0	0	0	0	0	0
0.746	0	0	0	0	0	0
0.748	0	0	0	0	0	0
0.75	0	0	0	0	0	0
0.752	0	0	0	0	0	0
0.754	0	0	0	0	0	0
0.756	0	0	0	0	0	0
0.758	0	0	0	0	0	0
0.76	0	0	0	0	0	0
0.762	0	0	0	0	0	0
0.764	0	0	0	0	0	0
0.766	0	0	0	0	0	0
0.768	0	0	0	0	0	0
0.77	0	0	0	0	0	0
0.772	0	0	0	0	0	0
0.774	0	0	0	0	0	0
0.776	0	0	0	0	0	0
0.778	0	0	0	0	0	0.00078703
0.78	0	0	0	0	0	0
0.782	0	0	0	0	0	0
0.784	0	0	0	0	0	0
0.786	0	0	0	0	0	0
0.788	0	0	0	0	0	0
0.79	0	0	0	0	0	0
0.792	0	0	0	0	0	0
0.794	0	0	0	0	0	0
0.796	0	0	0	0	0	0
0.798	0	0	0	0	0	0
0.8	0	0	0	0	0	0
0.802	0	0	0	0	0	0
0.804	0	0	0	0	0	0
0.806	0	0	0	0	0	0
0.808	0	0	0	0	0	0
0.81	0	0	0	0	0	0
0.812	0	0	0	0	0	0
0.814	0	0	0	0	0	0
0.816	0	0	0	0	0	0.00078703
0.818	0	0	0	0	0	0
0.82	0	0	0	0	0	0
0.822	0	0	0	0	0	0
0.824	0	0	0	0	0	0
0.826	0	0	0	0	0	0
0.828	0	0	0	0	0	0
0.83	0	0	0	0	0	0
0.832	0	0	0	0	0	0
0.834	0	0	0	0	0	0
0.836	0	0	0	0	0	0
0.838	0	0	0	0	0	0
0.84	0	0	0	0	0	0
0.842	0	0	0	0	0	0
0.844	0	0	0	0	0	0
0.846	0	0	0	0	0	0
0.848	0	0	0	0	0	0
0.85	0	0	0	0	0	0
0.852	0	0	0	0	0	0
0.854	0	0	0	0	0	0
0.856	0	0	0	0	0	0
0.858	0	0	0	0	0	0
0.86	0	0	0	0	0	0
0.862	0	0	0	0	0	0
0.864	0	0	0	0	0	0
0.866	0	0	0	0	0	0
0.868	0	0	0	0	0	0
0.87	0	0	0	0	0	0
0.872	0	0	0	0	0	0
0.874	0	0	0	0	0	0
0.876	0	0	0	0	0	0
0.878	0	0	0	0	0	0
0.88	0	0	0	0	0	0
0.882	0	0	0	0	0	0
0.884	0	0	0	0	0	0
0.886	0	0	0	0	0	0
0.888	0	0	0	0	0	0
0.89	0	0	0	0	0	0
0.892	0	0	0	0	0	0
0.894	0	0	0	0	0	0
0.896	0	0	0	0	0	0
0.898	0	0	0	0	0	0
0.9	0	0	0	0	0	0
0.902	0	0	0	0	0	0
0.904	0	0	0	0	0	0
0.906	0	0	0	0	0	0
0.908	0	0	0	0	0	0
0.91	0	0	0	0	0	0
0.912	0	0	0	0	0	0
0.914	0	0	0	0	0	0
0.916	0	0	0	0	0	0
0.918	0	0	0	0	0	0
0.92	0	0	0	0	0	0
0.922	0	0	0	0	0	0
0.924	0	0	0	0	0	0
0.926	0	0	0	0	0	0
0.928	0	0	0	0	0	0
0.93	0	0	0	0	0	0
0.932	0	0	0	0	0	0
0.934	0	0	0	0	0	0
0.936	0	0	0	0	0	0
0.938	0	0	0	0	0	0
0.94	0	0	0	0	0	0
0.942	0	0	0	0	0	0
0.944	0	0	0	0	0	0
0.946	0	0	0	0	0	0
0.948	0	0	0	0	0	0
0.95	0	0	0	0	0	0
0.952	0	0	0	0	0	0
0.954	0	0	0	0	0	0
0.956	0	0	0	0	0	0
0.958	0	0	0	0	0	0
0.96	0	0	0	0	0	0
0.962	0	0	0	0	0	0
0.964	0	0	0	0	0	0
0.966	0	0	0	0	0	0
0.968	0	0	0	0	0	0
0.97	0	0	0	0	0	0
0.972	0	0	0	0	0	0
0.974	0	0	0	0	0	0
0.976	0	0	0	0	0	0
0.978	0	0	0	0	0	0
0.98	0	0	0	0	0	0
0.982	0	0	0	0	0	0
0.984	0	0	0	0	0	0
0.986	0	0	0	0	0	0
0.988	0	0	0	0	0	0
0.99	0	0	0	0	0	0
0.992	0	0	0	0	0	0
0.994	0	0	0	0	0	0
0.996	0	0	0	0	0	0
0.998	0	0	0	0	0	0
1	0	0	0	0	0	0
1.002	0	0	0	0	0	0
1.004	0	0	0	0	0	0
1.006	0	0	0	0	0	0
1.008	0	0	0	0	0	0.000472218
1.01	0	0	0	0	0	0
1.012	0	0	0	0	0	0
1.014	0	0	0	0	0	0
1.016	0	0	0	0	0	0
1.018	0	0	0	0	0	0
1.02	0	0	0	0	0	0
1.022	0	0	0	0	0	0
1.024	0	0	0	0	0	0
1.026	0	0	0	0	0	0
1.028	0	0	0	0	0	0
1.03	0	0	0	0	0	0
1.032	0	0	0	0	0	0
1.034	0	0	0	0	0	0
1.036	0	0	0	0	0	0
1.038	0	0	0	0	0	0
1.04	0	0	0	0	0	0
1.042	0	0	0	0	0	0
1.044	0	0	0	0	0	0
1.046	0	0	0	0	0	0
1.048	0	0	0	0	0	0
1.05	0	0	0	0	0	0
1.052	0	0	0	0	0	0.000472218
1.054	0	0	0	0	0	0
1.056	0	0	0	0	0	0
1.058	0	0	0	0	0	0
1.06	0	0	0	0	0	0
1.062	0	0	0	0	0	0.000472218
1.064	0	0	0	0	0	0
1.066	0	0	0	0	0	0
1.068	0	0	0	0	0	0
1.07	0	0	0	0	0	0
1.072	0	0	0	0	0	0
1.074	0	0	0	0	0	0.000472218
1.076	0	0	0	0	0	0
1.078	0	0	0	0	0	0
1.08	0	0	0	0	0	0
1.082	0	0	0	0	0	0
1.084	0	0	0	0	0	0
1.086	0	0	0	0	0	0.000472218
1.088	0	0	0	0	0	0.000472218
1.09	0	0	0	0	0	0
1.092	0	0	0	0	0	0
1.094	0	0	0	0	0	0
1.096	0	0	0	0	0	0
1.098	0	0	0	0	0	0
1.1	0	0	0	0	0	0
1.102	0	0	0	0	0	0
1.104	0	0	0	0	0	0
1.106	0	0	0	0	0	0
1.108	0	0	0	0	0	0.000472218
1.11	0	0	0	0	0	0
1.112	0	0	0	0	0	0
1.114	0	0	0	0	0	0
1.116	0	0	0	0	0	0
1.118	0	0	0	0	0	0
1.12	0	0	0	0	0	0
1.122	0	0	0	0	0	0
1.124	0	0	0	0	0	0
1.126	0	0	0	0	0	0
1.128	0	0	0	0	0	0
1.13	0	0	0	0	0	0
1.132	0	0	0	0	0	0
1.134	0	0	0	0	0	0
1.136	0	0	0	0	0	0.000472218
1.138	0	0	0	0	0	0
1.14	0	0	0	0	0	0
1.142	0	0	0	0	0	0
1.144	0	0	0	0	0	0
1.146	0	0	0	0	0	0
1.148	0	0	0	0	0	0.000314812
1.15	0	0	0	0	0	0
1.152	0	0	0	0	0	0
1.154	0	0	0	0	0	0
1.156	0	0	0	0	0	0
1.158	0	0	0	0	0	0
1.16	0	0	0	0	0	0
1.162	0	0	0	0	0	0
1.164	0	0	0	0	0	0
1.166	0	0	0	0	0	0
1.168	0	0	0	0	0	0
1.17	0	0	0	0	0	0
1.172	0	0	0	0	0	0
1.174	0	0	0	0	0	0
1.176	0	0	0	0	0	0
1.178	0	0	0	0	0	0
1.18	0	0	0	0	0	0
1.182	0	0	0	0	0	0
1.184	0	0	0	0	0	0
1.186	0	0	0	0	0	0
1.188	0	0	0	0	0	0
1.19	0	0	0	0	0	0
1.192	0	0	0	0	0	0
1.194	0	0	0	0	0	0
1.196	0	0	0	0	0	0
1.198	0	0	0	0	0	0
1.2	0	0	0	0	0	0
1.202	0	0	0	0	0	0
1.204	0	0	0	0	0	0
1.206	0	0	0	0	0	0
1.208	0	0	0	0	0	0
1.21	0	0	0	0	0	0
1.212	0	0	0	0	0	0
1.214	0	0	0	0	0	0
1.216	0	0	0	0	0	0
1.218	0	0	0	0	0	0
1.22	0	0	0	0	0	0
1.222	0	0	0	0	0	0
1.224	0	0	0	0	0	0
1.226	0	0	0	0	0	0
1.228	0	0	0	0	0	0
1.23	0	0	0	0	0	0
1.232	0	0	0	0	0	0
1.234	0	0	0	0	0	0
1.236	0	0	0	0	0	0
1.238	0	0	0	0	0	0
1.24	0	0	0	0	0	0
1.242	0	0	0	0	0	0
1.244	0	0	0	0	0	0.000314812
1.246	0	0	0	0	0	0
1.248	0	0	0	0	0	0
1.25	0	0	0	0	0	0
1.252	0	0	0	0	0	0
1.254	0	0	0	0	0	0
1.256	0	0	0	0	0	0
1.258	0	0	0	0	0	0
1.26	0	0	0	0	0	0
1.262	0	0	0	0	0	0
1.264	0	0	0	0	0	0
1.266	0	0	0	0	0	0
1.268	0	0	0	0	0	0
1.27	0	0	0	0	0	0
1.272	0	0	0	0	0	0
1.274	0	0	0	0	0	0
1.276	0	0	0	0	0	0
1.278	0	0	0	0	0	0
1.28	0	0	0	0	0	0
1.282	0	0	0	0	0	0.000314812
1.284	0	0	0	0	0	0
1.286	0	0	0	0	0	0
1.288	0	0	0	0	0	0.000314812
1.29	0	0	0	0	0	0
1.292	0	0	0	0	0	0
1.294	0	0	0	0	0	0
1.296	0	0	0	0	0	0
1.298	0	0	0	0	0	0
1.3	0	0	0	0	0	0
1.302	0	0	0	0	0	0
1.304	0	0	0	0	0	0
1.306	0	0	0	0	0	0
1.308	0	0	0	0	0	0.000314812
1.31	0	0	0	0	0	0
1.312	0	0	0	0	0	0
1.314	0	0	0	0	0	0.000314812
1.316	0	0	0	0	0	0
1.318	0	0	0	0	0	0
1.32	0	0	0	0	0	0
1.322	0	0	0	0	0	0
1.324	0	0	0	0	0	0
1.326	0	0	0	0	0	0
1.328	0	0	0	0	0	0
1.33	0	0	0	0	0	0
1.332	0	0	0	0	0	0
1.334	0	0	0	0	0	0
1.336	0	0	0	0	0	0
1.338	0	0	0	0	0	0
1.34	0	0	0	0	0	0
1.342	0	0	0	0	0	0
1.344	0	0	0	0	0	0
1.346	0	0	0	0	0	0
1.348	0	0	0	0	0	0
1.35	0	0	0	0	0	0.000314812
1.352	0	0	0	0	0	0
1.354	0	0	0	0	0	0
1.356	0	0	0	0	0	0
1.358	0	0	0	0	0	0
1.36	0	0	0	0	0	0
1.362	0	0	0	0	0	0
1.364	0	0	0	0	0	0
1.366	0	0	0	0	0	0
1.368	0	0	0	0	0	0
1.37	0	0	0	0	0	0
1.372	0	0	0	0	0	0.000472218
1.374	0	0	0	0	0	0
1.376	0	0	0	0	0	0
1.378	0	0	0	0	0	0
1.38	0	0	0	0	0	0
1.382	0	0	0	0	0	0
1.384	0	0	0	0	0	0
1.386	0	0	0	0	0	0
1.388	0	0	0	0	0	0
1.39	0	0	0	0	0	0
1.392	0	0	0	0	0	0
1.394	0	0	0	0	0	0
1.396	0	0	0	0	0	0
1.398	0	0	0	0	0	0.000314812
1.4	0	0	0	0	0	0
1.402	0	0	0	0	0	0
1.404	0	0	0	0	0	0
1.406	0	0	0	0	0	0
1.408	0	0	0	0	0	0
1.41	0	0	0	0	0	0.000314812
1.412	0	0	0	0	0	0.000314812
1.414	0	0	0	0	0	0
1.416	0	0	0	0	0	0
1.418	0	0	0	0	0	0
1.42	0	0	0	0	0	0
1.422	0	0	0	0	0	0
1.424	0	0	0	0	0	0
1.426	0	0	0	0	0	0
1.428	0	0	0	0	0	0.000314812
1.43	0	0	0	0	0	0
1.432	0	0	0	0	0	0
1.434	0	0	0	0	0	0
1.436	0	0	0	0	0	0
1.438	0	0	0	0	0	0
1.44	0	0	0	0	0	0
1.442	0	0	0	0	0	0
1.444	0	0	0	0	0	0
1.446	0	0	0	0	0	0
1.448	0	0	0	0	0	0
1.45	0	0	0	0	0	0
1.452	0	0	0	0	0	0
1.454	0	0	0	0	0	0
1.456	0	0	0	0	0	0
1.458	0	0	0	0	0	0
1.46	0	0	0	0	0	0
1.462	0	0	0	0	0	0
1.464	0	0	0	0	0	0
1.466	0	0	0	0	0	0
1.468	0	0	0	0	0	0
1.47	0	0	0	0	0	0
1.472	0	0	0	0	0	0
1.474	0	0	0	0	0	0.000314812
1.476	0	0	0	0	0	0
1.478	0	0	0	0	0	0
1.48	0	0	0	0	0	0
1.482	0	0	0	0	0	0.000157406
1.484	0	0	0	0	0	0
1.486	0	0	0	0	0	0
1.488	0	0	0	0	0	0
1.49	0	0	0	0	0	0
1.492	0	0	0	0	0	0
1.494	0	0	0	0	0	0
1.496	0	0	0	0	0	0
1.498	0	0	0	0	0	0.000157406
1.5	0	0	0	0	0	0
1.502	0	0	0	0	0	0
1.504	0	0	0	0	0	0
1.506	0	0	0	0	0	0
1.508	0	0	0	0	0	0
1.51	0	0	0	0	0	0
1.512	0	0	0	0	0	0
1.514	0	0	0	0	0	0
1.516	0	0	0	0	0	0
1.518	0	0	0	0	0	0
1.52	0	0	0	0	0	0
1.522	0	0	0	0	0	0
1.524	0	0	0	0	0	0
1.526	0	0	0	0	0	0
1.528	0	0	0	0	0	0
1.53	0	0	0	0	0	0
1.532	0	0	0	0	0	0
1.534	0	0	0	0	0	0.000157406
1.536	0	0	0	0	0	0
1.538	0	0	0	0	0	0
1.54	0	0	0	0	0	0
1.542	0	0	0	0	0	0
1.544	0	0	0	0	0	0.000157406
1.546	0	0	0	0	0	0
1.548	0	0	0	0	0	0
1.55	0	0	0	0	0	0
1.552	0	0	0	0	0	0.000157406
1.554	0	0	0	0	0	0
1.556	0	0	0	0	0	0.000157406
1.558	0	0	0	0	0	0.000157406
1.56	0	0	0	0	0	0
1.562	0	0	0	0	0	0
1.564	0	0	0	0	0	0
1.566	0	0	0	0	0	0.000157406
1.568	0	0	0	0	0	0.000157406
1.57	0	0	0	0	0	0
1.572	0	0	0	0	0	0.000157406
1.574	0	0	0	0	0	0
1.576	0	0	0	0	0	0
1.578	0	0	0	0	0	0
1.58	0	0	0	0	0	0
1.582	0	0	0	0	0	0.000157406
1.584	0	0	0	0	0	0.000157406
1.586	0	0	0	0	0	0
1.588	0	0	0	0	0	0.000157406
1.59	0	0	0	0	0	0
1.592	0	0	0	0	0	0
1.594	0	0	0	0	0	0
1.596	0	0	0	0	0	0
1.598	0	0	0	0	0	0
1.6	0	0	0	0	0	0
1.602	0	0	0	0	0	0
1.604	0	0	0	0	0	0
1.606	0	0	0	0	0	0
1.608	0	0	0	0	0	0.000157406
1.61	0	0	0	0	0	0
1.612	0	0	0	0	0	0.000472218
1.614	0	0	0	0	0	0
1.616	0	0	0	0	0	0
1.618	0	0	0	0	0	0
1.62	0	0	0	0	0	0
1.622	0	0	0	0	0	0
1.624	0	0	0	0	0	0
1.626	0	0	0	0	0	0
1.628	0	0	0	0	0	0.000157406
1.63	0	0	0	0	0	0
1.632	0	0	0	0	0	0
1.634	0	0	0	0	0	0.000157406
1.636	0	0	0	0	0	0
1.638	0	0	0	0	0	0.000157406
1.64	0	0	0	0	0	0
1.642	0	0	0	0	0	0
1.644	0	0	0	0	0	0.000157406
1.646	0	0	0	0	0	0
1.648	0	0	0	0	0	0
1.65	0	0	0	0	0	0
1.652	0	0	0	0	0	0
1.654	0	0	0	0	0	0
1.656	0	0	0	0	0	0
1.658	0	0	0	0	0	0
1.66	0	0	0	0	0	0
1.662	0	0	0	0	0	0
1.664	0	0	0	0	0	0
1.666	0	0	0	0	0	0
1.668	0	0	0	0	0	0.000157406
1.67	0	0	0	0	0	0
1.672	0	0	0	0	0	0
1.674	0	0	0	0	0	0
1.676	0	0	0	0	0	0
1.678	0	0	0	0	0	0
1.68	0	0	0	0	0	0
1.682	0	0	0	0	0	0
1.684	0	0	0	0	0	0.000157406
1.686	0	0	0	0	0	0
1.688	0	0	0	0	0	0
1.69	0	0	0	0	0	0
1.692	0	0	0	0	0	0
1.694	0	0	0	0	0	0.000157406
1.696	0	0	0	0	0	0
1.698	0	0	0	0	0	0
1.7	0	0	0	0	0	0
1.702	0	0	0	0	0	0
1.704	0	0	0	0	0	0
1.706	0	0	0	0	0	0
1.708	0	0	0	0	0	0
1.71	0	0	0	0	0	0
1.712	0	0	0	0	0	0
1.714	0	0	0	0	0	0.000157406
1.716	0	0	0	0	0	0
1.718	0	0	0	0	0	0
1.72	0	0	0	0	0	0.000157406
1.722	0	0	0	0	0	0
1.724	0	0	0	0	0	0.000157406
1.726	0	0	0	0	0	0.000314812
1.728	0	0	0	0	0	0
1.73	0	0	0	0	0	0.000157406
1.732	0	0	0	0	0	0
1.734	0	0	0	0	0	0
1.736	0	0	0	0	0	0
1.738	0	0	0	0	0	0.000157406
1.74	0	0	0	0	0	0
1.742	0	0	0	0	0	0
1.744	0	0	0	0	0	0.000157406
1.746	0	0	0	0	0	0
1.748	0	0	0	0	0	0
1.75	0	0	0	0	0	0
1.752	0	0	0	0	0	0
1.754	0	0	0	0	0	0
1.756	0	0	0	0	0	0.000157406
1.758	0	0	0	0	0	0
1.76	0	0	0	0	0	0
1.762	0	0	0	0	0	0
1.764	0	0	0	0	0	0
1.766	0	0	0	0	0	0
1.768	0	0	0	0	0	0
1.77	0	0	0	0	0	0
1.772	0	0	0	0	0	0
1.774	0	0	0	0	0	0
1.776	0	0	0	0	0	0.000157406
1.778	0	0	0	0	0	0
1.78	0	0	0	0	0	0
1.782	0	0	0	0	0	0
1.784	0	0	0	0	0	0.000157406
1.786	0	0	0	0	0	0
1.788	0	0	0	0	0	0
1.79	0	0	0	0	0	0
1.792	0	0	0	0	0	0
1.794	0	0	0	0	0	0
1.796	0	0	0	0	0	0.000157406
1.798	0	0	0	0	0	0
1.8	0	0	0	0	0	0
1.802	0	0	0	0	0	0
1.804	0	0	0	0	0	0
1.806	0	0	0	0	0	0
1.808	0	0	0	0	0	0
1.81	0	0	0	0	0	0
1.812	0	0	0	0	0	0
1.814	0	0	0	0	0	0
1.816	0	0	0	0	0	0
1.818	0	0	0	0	0	0
1.82	0	0	0	0	0	0
1.822	0	0	0	0	0	0
1.824	0	0	0	0	0	0
1.826	0	0	0	0	0	0
1.828	0	0	0	0	0	0
1.83	0	0	0	0	0	0
1.832	0	0	0	0	0	0
1.834	0	0	0	0	0	0
1.836	0	0	0	0	0	0
1.838	0	0	0	0	0	0
1.84	0	0	0	0	0	0
1.842	0	0	0	0	0	0
1.844	0	0	0	0	0	0
1.846	0	0	0	0	0	0
1.848	0	0	0	0	0	0
1.85	0	0	0	0	0	0
1.852	0	0	0	0	0	0
1.854	0	0	0	0	0	0
1.856	0	0	0	0	0	0
1.858	0	0	0	0	0	0.000157406
1.86	0	0	0	0	0	0
1.862	0	0	0	0	0	0
1.864	0	0	0	0	0	0
1.866	0	0	0	0	0	0
1.868	0	0	0	0	0	0
1.87	0	0	0	0	0	0.000157406
1.872	0	0	0	0	0	0
1.874	0	0	0	0	0	0
1.876	0	0	0	0	0	0.000157406
1.878	0	0	0	0	0	0
1.88	0	0	0	0	0	0
1.882	0	0	0	0	0	0
1.884	0	0	0	0	0	0
1.886	0	0	0	0	0	0
1.888	0	0	0	0	0	0.000157406
1.89	0	0	0	0	0	0
1.892	0	0	0	0	0	0
1.894	0	0	0	0	0	0.000157406
1.896	0	0	0	0	0	0
1.898	0	0	0	0	0	0
1.9	0	0	0	0	0	0
1.902	0	0	0	0	0	0
1.904	0	0	0	0	0	0
1.906	0	0	0	0	0	0
1.908	0	0	0	0	0	0
1.91	0	0	0	0	0	0
1.912	0	0	0	0	0	0
1.914	0	0	0	0	0	0
1.916	0	0	0	0	0	0.000157406
1.918	0	0	0	0	0	0.000157406
1.92	0	0	0	0	0	0
1.922	0	0	0	0	0	0
1.924	0	0	0	0	0	0
1.926	0	0	0	0	0	0
1.928	0	0	0	0	0	0
1.93	0	0	0	0	0	0
1.932	0	0	0	0	0	0
1.934	0	0	0	0	0	0
1.936	0	0	0	0	0	0
1.938	0	0	0	0	0	0
1.94	0	0	0	0	0	0
1.942	0	0	0	0	0	0
1.944	0	0	0	0	0	0
1.946	0	0	0	0	0	0
1.948	0	0	0	0	0	0
1.95	0	0	0	0	0	0
1.952	0	0	0	0	0	0
1.954	0	0	0	0	0	0
1.956	0	0	0	0	0	0
1.958	0	0	0	0	0	0
1.96	0	0	0	0	0	0
1.962	0	0	0	0	0	0.000157406
1.964	0	0	0	0	0	0
1.966	0	0	0	0	0	0
1.968	0	0	0	0	0	0
1.97	0	0	0	0	0	0
1.972	0	0	0	0	0	0.000157406
1.974	0	0	0	0	0	0
1.976	0	0	0	0	0	0
1.978	0	0	0	0	0	0
1.98	0	0	0	0	0	0
1.982	0	0	0	0	0	0.000157406
1.984	0	0	0	0	0	0
1.986	0	0	0	0	0	0
1.988	0	0	0	0	0	0.000157406
1.99	0	0	0	0	0	0
1.992	0	0	0	0	0	0
1.994	0	0	0	0	0	0
1.996	0	0	0	0	0	0
1.998	0	0	0	0	0	0
2	0	0	0	0	0	0
2.002	0	0	0	0	0	0
2.004	0	0	0	0	0	0.000157406
2.006	0	0	0	0	0	0
2.008	0	0	0	0	0	0
2.01	0	0	0	0	0	0
2.012	0	0	0	0	0	0
2.014	0	0	0	0	0	0.000157406
2.016	0	0	0	0	0	0
2.018	0	0	0	0	0	0
2.02	0	0	0	0	0	0
2.022	0	0	0	0	0	0
2.024	0	0	0	0	0	0
2.026	0	0	0	0	0	0
2.028	0	0	0	0	0	0
2.03	0	0	0	0	0	0.000157406
2.032	0	0	0	0	0	0
2.034	0	0	0	0	0	0
2.036	0	0	0	0	0	0.000157406
2.038	0	0	0	0	0	0
2.04	0	0	0	0	0	0
2.042	0	0	0	0	0	0
2.044	0	0	0	0	0	0.000157406
2.046	0	0	0	0	0	0
2.048	0	0	0	0	0	0
2.05	0	0	0	0	0	0
2.052	0	0	0	0	0	0
2.054	0	0	0	0	0	0.000157406
2.056	0	0	0	0	0	0
2.058	0	0	0	0	0	0
2.06	0	0	0	0	0	0
2.062	0	0	0	0	0	0
2.064	0	0	0	0	0	0
2.066	0	0	0	0	0	0
2.068	0	0	0	0	0	0
2.07	0	0	0	0	0	0
2.072	0	0	0	0	0	0
2.074	0	0	0	0	0	0
2.076	0	0	0	0	0	0
2.078	0	0	0	0	0	0
2.08	0	0	0	0	0	0
2.082	0	0	0	0	0	0.000157406
2.084	0	0	0	0	0	0
2.086	0	0	0	0	0	0.000157406
2.088	0	0	0	0	0	0
2.09	0	0	0	0	0	0
2.092	0	0	0	0	0	0
2.094	0	0	0	0	0	0
2.096	0	0	0	0	0	0.000157406
2.098	0	0	0	0	0	0
2.1	0	0	0	0	0	0
2.102	0	0	0	0	0	0
2.104	0	0	0	0	0	0
2.106	0	0	0	0	0	0.000157406
2.108	0	0	0	0	0	0
2.11	0	0	0	0	0	0
2.112	0	0	0	0	0	0
2.114	0	0	0	0	0	0.000157406
2.116	0	0	0	0	0	0
2.118	0	0	0	0	0	0
2.12	0	0	0	0	0	0.000157406
2.122	0	0	0	0	0	0
2.124	0	0	0	0	0	0.000157406
2.126	0	0	0	0	0	0
2.128	0	0	0	0	0	0
2.13	0	0	0	0	0	0
2.132	0	0	0	0	0	0
2.134	0	0	0	0	0	0.000157406
2.136	0	0	0	0	0	0
2.138	0	0	0	0	0	0
2.14	0	0	0	0	0	0
2.142	0	0	0	0	0	0
2.144	0	0	0	0	0	0
2.146	0	0	0	0	0	0
2.148	0	0	0	0	0	0
2.15	0	0	0	0	0	0
2.152	0	0	0	0	0	0
2.154	0	0	0	0	0	0.000157406
2.156	0	0	0	0	0	0
2.158	0	0	0	0	0	0.000157406
2.16	0	0	0	0	0	0
2.162	0	0	0	0	0	0
2.164	0	0	0	0	0	0
2.166	0	0	0	0	0	0
2.168	0	0	0	0	0	0
2.17	0	0	0	0	0	0
2.172	0	0	0	0	0	0
2.174	0	0	0	0	0	0
2.176	0	0	0	0	0	0
2.178	0	0	0	0	0	0
2.18	0	0	0	0	0	0
2.182	0	0	0	0	0	0
2.184	0	0	0	0	0	0
2.186	0	0	0	0	0	0
2.188	0	0	0	0	0	0.000157406
2.19	0	0	0	0	0	0
2.192	0	0	0	0	0	0
2.194	0	0	0	0	0	0
2.196	0	0	0	0	0	0
2.198	0	0	0	0	0	0.000157406
2.2	0	0	0	0	0	0
2.202	0	0	0	0	0	0
2.204	0	0	0	0	0	0.000157406
2.206	0	0	0	0	0	0
2.208	0	0	0	0	0	0
2.21	0	0	0	0	0	0
2.212	0	0	0	0	0	0
2.214	0	0	0	0	0	0.000157406
2.216	0	0	0	0	0	0
2.218	0	0	0	0	0	0
2.22	0	0	0	0	0	0
2.222	0	0	0	0	0	0
2.224	0	0	0	0	0	0.000157406
2.226	0	0	0	0	0	0
2.228	0	0	0	0	0	0
2.23	0	0	0	0	0	0
2.232	0	0	0	0	0	0
2.234	0	0	0	0	0	0
2.236	0	0	0	0	0	0
2.238	0	0	0	0	0	0
2.24	0	0	0	0	0	0
2.242	0	0	0	0	0	0.000157406
2.244	0	0	0	0	0	0
2.246	0	0	0	0	0	0
2.248	0	0	0	0	0	0.000157406
2.25	0	0	0	0	0	0.000157406
2.252	0	0	0	0	0	0
2.254	0	0	0	0	0	0
2.256	0	0	0	0	0	0
2.258	0	0	0	0	0	0
2.26	0	0	0	0	0	0.000157406
2.262	0	0	0	0	0	0
2.264	0	0	0	0	0	0
2.266	0	0	0	0	0	0.000157406
2.268	0	0	0	0	0	0
2.27	0	0	0	0	0	0
2.272	0	0	0	0	0	0.000157406
2.274	0	0	0	0	0	0
2.276	0	0	0	0	0	0
2.278	0	0	0	0	0	0
2.28	0	0	0	0	0	0
2.282	0	0	0	0	0	0.000157406
2.284	0	0	0	0	0	0
2.286	0	0	0	0	0	0.000314812
2.288	0	0	0	0	0	0
2.29	0	0	0	0	0	0
2.292	0	0	0	0	0	0
2.294	0	0	0	0	0	0
2.296	0	0	0	0	0	0
2.298	0	0	0	0	0	0.000157406
2.3	0	0	0	0	0	0
2.302	0	0	0	0	0	0
2.304	0	0	0	0	0	0
2.306	0	0	0	0	0	0
2.308	0	0	0	0	0	0.000157406
2.31	0	0	0	0	0	0
2.312	0	0	0	0	0	0
2.314	0	0	0	0	0	0.000157406
2.316	0	0	0	0	0	0.000157406
2.318	0	0	0	0	0	0
2.32	0	0	0	0	0	0
2.322	0	0	0	0	0	0
2.324	0	0	0	0	0	0.000157406
2.326	0	0	0	0	0	0
2.328	0	0	0	0	0	0
2.33	0	0	0	0	0	0
2.332	0	0	0	0	0	0
2.334	0	0	0	0	0	0.000157406
2.336	0	0	0	0	0	0
2.338	0	0	0	0	0	0.000157406
2.34	0	0	0	0	0	0.000157406
2.342	0	0	0	0	0	0.000157406
2.344	0	0	0	0	0	0
2.346	0	0	0	0	0	0
2.348	0	0	0	0	0	0
2.35	0	0	0	0	0	0
2.352	0	0	0	0	0	0.000157406
2.354	0	0	0	0	0	0
2.356	0	0	0	0	0	0
2.358	0	0	0	0	0	0.000157406
2.36	0	0	0	0	0	0
2.362	0	0	0	0	0	0.000157406
2.364	0	0	0	0	0	0
2.366	0	0	0	0	0	0
2.368	0	0	0	0	0	0
2.37	0	0	0	0	0	0
2.372	0	0	0	0	0	0
2.374	0	0	0	0	0	0
2.376	0	0	0	0	0	0
2.378	0	0	0	0	0	0
2.38	0	0	0	0	0	0.000157406
2.382	0	0	0	0	0	0.000157406
2.384	0	0	0	0	0	0
2.386	0	0	0	0	0	0.000157406
2.388	0	0	0	0	0	0.000157406
2.39	0	0	0	0	0	0.000157406
2.392	0	0	0	0	0	0
2.394	0	0	0	0	0	0
2.396	0	0	0	0	0	0
2.398	0	0	0	0	0	0
2.4	0	0	0	0	0	0
2.402	0	0	0	0	0	0.000157406
2.404	0	0	0	0	0	0.000157406
2.406	0	0	0	0	0	0
2.408	0	0	0	0	0	0
2.41	0	0	0	0	0	0.000157406
2.412	0	0	0	0	0	0
2.414	0	0	0	0	0	0
2.416	0	0	0	0	0	0
2.418	0	0	0	0	0	0
2.42	0	0	0	0	0	0.000157406
2.422	0	0	0	0	0	0
2.424	0	0	0	0	0	0.000157406
2.426	0	0	0	0	0	0.000157406
2.428	0	0	0	0	0	0
2.43	0	0	0	0	0	0.000157406
2.432	0	0	0	0	0	0
2.434	0	0	0	0	0	0.000157406
2.436	0	0	0	0	0	0
2.438	0	0	0	0	0	0
2.44	0	0	0	0	0	0
2.442	0	0	0	0	0	0
2.444	0	0	0	0	0	0.000157406
2.446	0	0	0	0	0	0
2.448	0	0	0	0	0	0
2.45	0	0	0	0	0	0.000157406
2.452	0	0	0	0	0	0.000157406
2.454	0	0	0	0	0	0
2.456	0	0	0	0	0	0.000157406
2.458	0	0	0	0	0	0
2.46	0	0	0	0	0	0
2.462	0	0	0	0	0	0
2.464	0	0	0	0	0	0
2.466	0	0	0	0	0	0.000157406
2.468	0	0	0	0	0	0
2.47	0	0	0	0	0	0
2.472	0	0	0	0	0	0
2.474	0	0	0	0	0	0
2.476	0	0	0	0	0	0.000157406
2.478	0	0	0	0	0	0
2.48	0	0	0	0	0	0.000157406
2.482	0	0	0	0	0	0
2.484	0	0	0	0	0	0.000314812
2.486	0	0	0	0	0	0
2.488	0	0	0	0	0	0
2.49	0	0	0	0	0	0
2.492	0	0	0	0	0	0
2.494	0	0	0	0	0	0
2.496	0	0	0	0	0	0
2.498	0	0	0	0	0	0
2.5	0	0	0	0	0	0.000157406
2.502	0	0	0	0	0	0
2.504	0	0	0	0	0	0
2.506	0	0	0	0	0	0.000157406
2.508	0	0	0	0	0	0
2.51	0	0	0	0	0	0
2.512	0	0	0	0	0	0
2.514	0	0	0	0	0	0
2.516	0	0	0	0	0	0.000157406
2.518	0	0	0	0	0	0
2.52	0	0	0	0	0	0
2.522	0	0	0	0	0	0
2.524	0	0	0	0	0	0
2.526	0	0	0	0	0	0
2.528	0	0	0	0	0	0
2.53	0	0	0	0	0	0.000157406
2.532	0	0	0	0	0	0
2.534	0	0	0	0	0	0.000157406
2.536	0	0	0	0	0	0.000157406
2.538	0	0	0	0	0	0
2.54	0	0	0	0	0	0
2.542	0	0	0	0	0	0.000157406
2.544	0	0	0	0	0	0
2.546	0	0	0	0	0	0.000157406
2.548	0	0	0	0	0	0
2.55	0	0	0	0	0	0
2.552	0	0	0	0	0	0.000157406
2.554	0	0	0	0	0	0.000157406
2.556	0	0	0	0	0	0
2.558	0	0	0	0	0	0
2.56	0	0	0	0	0	0.000157406
2.562	0	0	0	0	0	0
2.564	0	0	0	0	0	0
2.566	0	0	0	0	0	0
2.568	0	0	0	0	0	0
2.57	0	0	0	0	0	0
2.572	0	0	0	0	0	0.000157406
2.574	0	0	0	0	0	0
2.576	0	0	0	0	0	0
2.578	0	0	0	0	0	0
2.58	0	0	0	0	0	0
2.582	0	0	0	0	0	0
2.584	0	0	0	0	0	0
2.586	0	0	0	0	0	0
2.588	0	0	0	0	0	0
2.59	0	0	0	0	0	0
2.592	0	0	0	0	0	0
2.594	0	0	0	0	0	0.000157406
2.596	0	0	0	0	0	0
2.598	0	0	0	0	0	0
2.6	0	0	0	0	0	0
2.602	0	0	0	0	0	0
2.604	0	0	0	0	0	0
2.606	0	0	0	0	0	0
2.608	0	0	0	0	0	0
2.61	0	0	0	0	0	0
2.612	0	0	0	0	0	0
2.614	0	0	0	0	0	0
2.616	0	0	0	0	0	0
2.618	0	0	0	0	0	0
2.62	0	0	0	0	0	0
2.622	0	0	0	0	0	0
2.624	0	0	0	0	0	0
2.626	0	0	0	0	0	0
2.628	0	0	0	0	0	0
2.63	0	0	0	0	0	0
2.632	0	0	0	0	0	0
2.634	0	0	0	0	0	0
2.636	0	0	0	0	0	0
2.638	0	0	0	0	0	0
2.64	0	0	0	0	0	0
2.642	0	0	0	0	0	0
2.644	0	0	0	0	0	0
2.646	0	0	0	0	0	0
2.648	0	0	0	0	0	0.000157406
2.65	0	0	0	0	0	0
2.652	0	0	0	0	0	0
2.654	0	0	0	0	0	0.000157406
2.656	0	0	0	0	0	0
2.658	0	0	0	0	0	0
2.66	0	0	0	0	0	0
2.662	0	0	0	0	0	0
2.664	0	0	0	0	0	0.000157406
2.666	0	0	0	0	0	0
2.668	0	0	0	0	0	0
2.67	0	0	0	0	0	0
2.672	0	0	0	0	0	0
2.674	0	0	0	0	0	0
2.676	0	0	0	0	0	0
2.678	0	0	0	0	0	0
2.68	0	0	0	0	0	0
2.682	0	0	0	0	0	0
2.684	0	0	0	0	0	0.000157406
2.686	0	0	0	0	0	0
2.688	0	0	0	0	0	0
2.69	0	0	0	0	0	0
2.692	0	0	0	0	0	0
2.694	0	0	0	0	0	0
2.696	0	0	0	0	0	0
2.698	0	0	0	0	0	0
2.7	0	0	0	0	0	0
2.702	0	0	0	0	0	0
2.704	0	0	0	0	0	0
2.706	0	0	0	0	0	0.000157406
2.708	0	0	0	0	0	0
2.71	0	0	0	0	0	0
2.712	0	0	0	0	0	0
2.714	0	0	0	0	0	0
2.716	0	0	0	0	0	0
2.718	0	0	0	0	0	0
2.72	0	0	0	0	0	0
2.722	0	0	0	0	0	0
2.724	0	0	0	0	0	0
2.726	0	0	0	0	0	0
2.728	0	0	0	0	0	0
2.73	0	0	0	0	0	0
2.732	0	0	0	0	0	0
2.734	0	0	0	0	0	0
2.736	0	0	0	0	0	0
2.738	0	0	0	0	0	0
2.74	0	0	0	0	0	0
2.742	0	0	0	0	0	0
2.744	0	0	0	0	0	0
2.746	0	0	0	0	0	0
2.748	0	0	0	0	0	0
2.75	0	0	0	0	0	0
2.752	0	0	0	0	0	0
2.754	0	0	0	0	0	0
2.756	0	0	0	0	0	0
2.758	0	0	0	0	0	0
2.76	0	0	0	0	0	0
2.762	0	0	0	0	0	0
2.764	0	0	0	0	0	0
2.766	0	0	0	0	0	0
2.768	0	0	0	0	0	0
2.77	0	0	0	0	0	0.000157406
2.772	0	0	0	0	0	0
2.774	0	0	0	0	0	0
2.776	0	0	0	0	0	0
2.778	0	0	0	0	0	0
2.78	0	0	0	0	0	0
2.782	0	0	0	0	0	0
2.784	0	0	0	0	0	0
2.786	0	0	0	0	0	0
2.788	0	0	0	0	0	0
2.79	0	0	0	0	0	0
2.792	0	0	0	0	0	0
2.794	0	0	0	0	0	0
2.796	0	0	0	0	0	0
2.798	0	0	0	0	0	0
2.8	0	0	0	0	0	0
2.802	0	0	0	0	0	0
2.804	0	0	0	0	0	0
2.806	0	0	0	0	0	0.000157406
2.808	0	0	0	0	0	0
2.81	0	0	0	0	0	0
2.812	0	0	0	0	0	0
2.814	0	0	0	0	0	0
2.816	0	0	0	0	0	0
2.818	0	0	0	0	0	0
2.82	0	0	0	0	0	0
2.822	0	0	0	0	0	0
2.824	0	0	0	0	0	0
2.826	0	0	0	0	0	0.000157406
2.828	0	0	0	0	0	0
2.83	0	0	0	0	0	0
2.832	0	0	0	0	0	0
2.834	0	0	0	0	0	0
2.836	0	0	0	0	0	0
2.838	0	0	0	0	0	0
2.84	0	0	0	0	0	0
2.842	0	0	0	0	0	0
2.844	0	0	0	0	0	0.000157406
2.846	0	0	0	0	0	0
2.848	0	0	0	0	0	0
2.85	0	0	0	0	0	0
2.852	0	0	0	0	0	0.000157406
2.854	0	0	0	0	0	0
2.856	0	0	0	0	0	0
2.858	0	0	0	0	0	0
2.86	0	0	0	0	0	0
2.862	0	0	0	0	0	0
2.864	0	0	0	0	0	0
2.866	0	0	0	0	0	0
2.868	0	0	0	0	0	0
2.87	0	0	0	0	0	0.000157406
2.872	0	0	0	0	0	0
2.874	0	0	0	0	0	0
2.876	0	0	0	0	0	0
2.878	0	0	0	0	0	0
2.88	0	0	0	0	0	0
2.882	0	0	0	0	0	0
2.884	0	0	0	0	0	0.000157406
2.886	0	0	0	0	0	0
2.888	0	0	0	0	0	0
2.89	0	0	0	0	0	0
2.892	0	0	0	0	0	0
2.894	0	0	0	0	0	0
2.896	0	0	0	0	0	0
2.898	0	0	0	0	0	0
2.9	0	0	0	0	0	0
2.902	0	0	0	0	0	0
2.904	0	0	0	0	0	0
2.906	0	0	0	0	0	0
2.908	0	0	0	0	0	0
2.91	0	0	0	0	0	0
2.912	0	0	0	0	0	0
2.914	0	0	0	0	0	0
2.916	0	0	0	0	0	0
2.918	0	0	0	0	0	0
2.92	0	0	0	0	0	0
2.922	0	0	0	0	0	0
2.924	0	0	0	0	0	0
2.926	0	0	0	0	0	0
2.928	0	0	0	0	0	0
2.93	0	0	0	0	0	0
2.932	0	0	0	0	0	0
2.934	0	0	0	0	0	0
2.936	0	0	0	0	0	0
2.938	0	0	0	0	0	0
2.94	0	0	0	0	0	0
2.942	0	0	0	0	0	0
2.944	0	0	0	0	0	0
2.946	0	0	0	0	0	0
2.948	0	0	0	0	0	0
2.95	0	0	0	0	0	0
2.952	0	0	0	0	0	0
2.954	0	0	0	0	0	0.000157406
2.956	0	0	0	0	0	0
2.958	0	0	0	0	0	0
2.96	0	0	0	0	0	0
2.962	0	0	0	0	0	0
2.964	0	0	0	0	0	0.000157406
2.966	0	0	0	0	0	0
2.968	0	0	0	0	0	0
2.97	0	0	0	0	0	0
2.972	0	0	0	0	0	0
2.974	0	0	0	0	0	0
2.976	0	0	0	0	0	0
2.978	0	0	0	0	0	0
2.98	0	0	0	0	0	0
2.982	0	0	0	0	0	0
2.984	0	0	0	0	0	0
2.986	0	0	0	0	0	0.000157406
2.988	0	0	0	0	0	0
2.99	0	0	0	0	0	0.000157406
2.992	0	0	0	0	0	0
2.994	0	0	0	0	0	0
2.996	0	0	0	0	0	0.000157406
2.998	0	0	0	0	0	0
3	0	0	0	0	0	0
3.002	0	0	0	0	0	0
3.004	0	0	0	0	0	0
3.006	0	0	0	0	0	0.000157406
3.008	0	0	0	0	0	0.000157406
3.01	0	0	0	0	0	0
3.012	0	0	0	0	0	0
3.014	0	0	0	0	0	0.000157406
3.016	0	0	0	0	0	0
3.018	0	0	0	0	0	0
3.02	0	0	0	0	0	0.000157406
3.022	0	0	0	0	0	0
3.024	0	0	0	0	0	0
3.026	0	0	0	0	0	0.000157406
3.028	0	0	0	0	0	0
3.03	0	0	0	0	0	0
3.032	0	0	0	0	0	0
3.034	0	0	0	0	0	0
3.036	0	0	0	0	0	0.000157406
3.038	0	0	0	0	0	0
3.04	0	0	0	0	0	0
3.042	0	0	0	0	0	0
3.044	0	0	0	0	0	0.000157406
3.046	0	0	0	0	0	0
3.048	0	0	0	0	0	0
3.05	0	0	0	0	0	0.000157406
3.052	0	0	0	0	0	0.000157406
3.054	0	0	0	0	0	0
3.056	0	0	0	0	0	0
3.058	0	0	0	0	0	0.000157406
3.06	0	0	0	0	0	0
3.062	0	0	0	0	0	0.000157406
3.064	0	0	0	0	0	0
3.066	0	0	0	0	0	0
3.068	0	0	0	0	0	0.000157406
3.07	0	0	0	0	0	0.000314812
3.072	0	0	0	0	0	0
3.074	0	0	0	0	0	0.000157406
3.076	0	0	0	0	0	0.000157406
3.078	0	0	0	0	0	0
3.08	0	0	0	0	0	0.000157406
3.082	0	0	0	0	0	0
3.084	0	0	0	0	0	0.000157406
3.086	0	0	0	0	0	0.000157406
3.088	0	0	0	0	0	0.000157406
3.09	0	0	0	0	0	0.000157406
3.092	0	0	0	0	0	0.000157406
3.094	0	0	0	0	0	0
3.096	0	0	0	0	0	0.000314812
3.098	0	0	0	0	0	0
3.1	0	0	0	0	0	0.000157406
3.102	0	0	0	0	0	0.000157406
3.104	0	0	0	0	0	0.000157406
3.106	0	0	0	0	0	0.000157406
3.108	0	0	0	0	0	0
3.11	0	0	0	0	0	0.000314812
3.112	0	0	0	0	0	0.000157406
3.114	0	0	0	0	0	0.000157406
3.116	0	0	0	0	0	0.000157406
3.118	0	0	0	0	0	0.000314812
3.12	0	0	0	0	0	0.000157406
3.122	0	0	0	0	0	0.000314812
3.124	0	0	0	0	0	0.000314812
3.126	0	0	0	0	0	0.000157406
3.128	0	0	0	0	0	0.000157406
3.13	0	0	0	0	0	0.000314812
3.132	0	0	0	0	0	0
3.134	0	0	0	0	0	0.000314812
3.136	0	0	0	0	0	0.000314812
3.138	0	0	0	0	0	0.000629624
3.14	0	0	0	0	0	0.000157406
3.142	0	0	0	0	0	0.000472218
3.144	0	0	0	0	0	0.000314812
3.146	0	0	0	0	0	0.000314812
3.148	0	0	0	0	0	0.000157406
3.15	0	0	0	0	0	0.000314812
3.152	0	0	0	0	0	0.000472218
3.154	0	0	0	0	0	0.000472218
3.156	0	0	0	0	0	0.000314812
3.158	0	0	0	0	0	0.000629624
3.16	0	0	0	0	0	0.000472218
3.162	0	0	0	0	0	0.000314812
3.164	0	0	0	0	0	0.000472218
3.166	0	0	0	0	0	0.000472218
3.168	0	0	0	0	0	0.000472218
3.17	0	0	0	0	0	0.00078703
3.172	0	0	0	0	0	0.000314812
3.174	0	0	0	0	0	0.000472218
3.176	0	0	0	0	0	0.000629624
3.178	0	0	0	0	0	0.00078703
3.18	0	0	0	0	0	0.000944436
3.182	0	0	0	0	0	0.000629624
3.184	0	0	0	0	0	0.000472218
3.186	0	0	0	0	0	0.000944436
3.188	0	0	0	0	0	0.00110184
3.19	0	0	0	0	0	0.00110184
3.192	0	0	0	0	0	0.000629624
3.194	0	0	0	0	0	0.00141665
3.196	0	0	0	0	0	0.000944436
3.198	0	0	0	0	0	0.00110184
3.2	0	0	0	0	0	0.00110184
3.202	0	0	0	0	0	0.00141665
3.204	0	0	0	0	0	0.00141665
3.206	0	0	0	0	0	0.00173147
3.208	0	0	0	0	0	0.00110184
3.21	0	0	0	0	0	0.00125925
3.212	0	0	0	0	0	0.00204628
3.214	0	0	0	0	0	0.00141665
3.216	0	0	0	0	0	0.00125925
3.218	0	0	0	0	0	0.00125925
3.22	0	0	0	0	0	0.00173147
3.222	0	0	0	0	0	0.00141665
3.224	0	0	0	0	0	0.00204628
3.226	0	0	0	0	0	0.00157406
3.228	0	0	0	0	0	0.00188887
3.23	0	0	0	0	0	0.00188887
3.232	0	0	0	0	0	0.00173147
3.234	0	0	0	0	0	0.00220368
3.236	0	0	0	0	0	0.00220368
3.238	0	0	0	0	0	0.00188887
3.24	0	0	0	0	0	0.00236109
3.242	0	0	0	0	0	0.00188887
3.244	0	0	0	0	0	0.00204628
3.246	0	0	0	0	0	0.00220368
3.248	0	0	0	0	0	0.00220368
3.25	0	0	0	0	0	0.0026759
3.252	0	0	0	0	0	0.00220368
3.254	0	0	0	0	0	0.0025185
3.256	0	0	0	0	0	0.00236109
3.258	0	0	0	0	0	0.0026759
3.26	0	0	0	0	0	0.00346293
3.262	0	0	0	0	0	0.00377774
3.264	0	0	0	0	0	0.00409255
3.266	0	0	0	0	0	0.00299071
3.268	0	0	0	0	0	0.00393515
3.27	0	0	0	0	0	0.00393515
3.272	0	0	0	0	0	0.00440737
3.274	0	0	0	0	0	0.00456477
3.276	0	0	0	0	0	0.00377774
3.278	0	0	0.000465549	0	0	0.00424996
3.28	0	0	0	0	0	0.00472218
3.282	0	0	0	0	0	0.00440737
3.284	0	0	0	0	0	0.00456477
3.286	0	0	0.000310366	0	0	0.00629624
3.288	0	0	0.000310366	0	0	0.00472218
3.29	0	0	0	0	0	0.00487958
3.292	0	0	0	0	0	0.00582402
3.294	0	0	0.000465549	0	0	0.00566661
3.296	0	0	0	0	0	0.00550921
3.298	0	0	0	0	0	0.00645364
3.3	0	0	0.000310366	0	0	0.00645364
3.302	0	0	0.000310366	0	0	0.00582402
3.304	0	0	0.000775916	0	0	0.00629624
3.306	0	0	0.00108628	0	0	0.00739808
3.308	0	0	0.000465549	0	0	0.0078703
3.31	0	0	0.000465549	0	0	0.0080277
3.312	0	0	0.000931099	0	0	0.00692586
3.314	0	0	0.000310366	0	0	0.00771289
3.316	0	0	0.000465549	0	0	0.00928695
3.318	0	0	0.00155183	0	0	0.00960176
3.32	0	0	0.00201738	0	0	0.00818511
3.322	0	0	0.000465549	0	0	0.00912955
3.324	0	0	0.00155183	0	0	0.010074
3.326	0	0	0.00201738	0	0	0.00975917
3.328	0	0	0.00124146	0	0	0.00975917
3.33	0	0	0.00294848	0	0	0.0110184
3.332	0	0	0.00124146	0	0	0.010861
3.334	0	0	0.00201738	0	0	0.0119629
3.336	0	0	0.00155183	0	0	0.0118054
3.338	0	0	0.00170701	0	0	0.0125925
3.34	0	0	0.0027933	0	0	0.0132221
3.342	0	0	0.0027933	0	0	0.0133795
3.344	0	0	0.00217256	0	0	0.0152684
3.346	0	0	0.00201738	0	0	0.0136943
3.348	0	0	0.00217256	0	0	0.0160554
3.35	0	0	0.000775916	0	0	0.0157406
3.352	0	0	0.00294848	0	0	0.0133795
3.354	0	0	0.00217256	0	0	0.0173147
3.356	0	0	0.00325885	0	0	0.0174721
3.358	0	0	0.00434513	0	0	0.0176295
3.36	0	0	0.00341403	0	0	0.0182591
3.362	0	0	0.00372439	0	0	0.0203054
3.364	0	0	0.00248293	0	0	0.0195183
3.366	0	0	0.00372439	0	0	0.0188887
3.368	0	0	0.00651769	0	0	0.0204628
3.37	0	0	0.00465549	0	0	0.0215646
3.372	0	0	0.00729361	0	0	0.0228239
3.374	0	0	0.00775916	0	0	0.0220368
3.376	0	0	0.0107076	0	0	0.0245553
3.378	0	0	0.00729361	0	0	0.0243979
3.38	0	0	0.0100869	0	0	0.0245553
3.382	0	0	0.0121043	0	0	0.025972
3.384	0	0	0.0091558	0	0	0.0281757
3.386	0	0	0.0103973	0	0	0.0266016
3.388	0	0	0.0148976	0	0	0.0291201
3.39	0	0	0.0136561	0	0	0.0321108
3.392	0	0	0.0170701	0	0	0.0302219
3.394	0	0	0.0211049	0	0	0.0319534
3.396	0	0	0.0172253	0	0	0.0332127
3.398	0	0	0.0215705	0	0	0.032583
3.4	0	0	0.016915	0	0	0.0366756
3.402	0	0	0.0248293	0	0	0.0343145
3.404	0	0	0.0238982	0	0	0.0355737
3.406	0	0	0.0259156	0	0	0.0379348
3.408	0	0	0.0304159	0	0	0.0374626
3.41	0	0	0.0287089	0	0	0.0402959
3.412	0	0	0.0355369	0	0	0.0396663
3.414	0	0	0.036468	0	0	0.0402959
3.416	0	0	0.040658	0	0	0.0395089
3.418	0	0	0.0448479	0	0	0.0443885
3.42	0	0	0.0510552	0	0	0.0420274
3.422	0	0	0.0552452	0	0	0.0453329
3.424	0	0	0.0564867	0	0	0.0447033
3.426	0	0	0.0574178	0	0.00015108	0.0465922
3.428	0	0	0.0611421	0	0	0.0495829
3.43	0	0	0.0701428	0	0	0.0487958
3.432	0	0	0.0715394	0	0	0.051944
3.434	0	0	0.0814711	0	0	0.0536754
3.436	0	0	0.0775916	0	0.00015108	0.0541476
3.438	0	0	0.0948169	0	0	0.0557217
3.44	0	0	0.08473	0	0.00015108	0.0566661
3.442	0	0	0.0910925	0	0	0.0576106
3.444	0	0	0.104128	0	0.00030216	0.0599717
3.446	0	0	0.104593	0	0.00015108	0.0606013
3.448	0.000155715	0	0.112197	0	0.00015108	0.0617031
3.45	0.000155715	0	0.114836	0	0.00015108	0.0672123
3.452	0	0	0.113749	0	0.00015108	0.0695734
3.454	0	0	0.120888	0	0.00015108	0.0650087
3.456	0.000155715	0	0.120888	0	0.00015108	0.0684716
3.458	0.000311429	0	0.121664	0	0.00015108	0.0670549
3.46	0.000311429	0	0.117008	0	0.000453241	0.0700456
3.462	0.000155715	0	0.143544	0	0.000453241	0.0697308
3.464	0.000622859	0	0.128026	0	0.000604321	0.0749252
3.466	0.000467144	0	0.123215	0	0.00015108	0.0739808
3.468	0.000467144	0	0.133147	0	0.000604321	0.0763419
3.47	0.000467144	0	0.134699	0	0.000604321	0.0793326
3.472	0.000622859	0	0.134544	0	0.000906481	0.080277
3.474	0.000934288	0	0.144631	0	0.000906481	0.0824807
3.476	0.00124572	0	0.14789	0	0.000453241	0.0881473
3.478	0.000622859	0	0.151304	0	0.000906481	0.0831103
3.48	0.00109	0	0.141682	0	0.000604321	0.0876751
3.482	0.00155715	0	0.150062	0	0.00105756	0.0900362
3.484	0.000934288	0	0.151769	0.000163452	0.000755401	0.0927121
3.486	0.00155715	0	0.144786	0	0.00105756	0.0892492
3.488	0.00264715	0	0.150217	0	0.00105756	0.0944436
3.49	0.00186858	0	0.148355	0	0.000755401	0.0999528
3.492	0.00280287	0	0.153942	0.000163452	0.00120864	0.0947584
3.494	0.00327001	0	0.150683	0	0.000755401	0.0982213
3.496	0.00311429	0	0.154562	0	0.00166188	0.102943
3.498	0.00358144	0	0.154562	0	0.00135972	0.106879
3.5	0.00404858	0	0.147269	0.000163452	0.00120864	0.105462
3.502	0.00451573	0	0.14789	0.000326904	0.00105756	0.108925
3.504	0.00513859	0	0.155649	0.000163452	0.00135972	0.107351
3.506	0.00685145	0	0.153631	0.000163452	0.0015108	0.114119
3.508	0.00607287	0	0.160615	0.000163452	0.00166188	0.113175
3.51	0.0063843	0	0.152235	0.000326904	0.00196404	0.114906
3.512	0.00872002	0	0.151148	0.000163452	0.0015108	0.120888
3.514	0.00934288	0	0.161701	0.000163452	0.00196404	0.122147
3.516	0.00856431	0	0.158597	0.000326904	0.0015108	0.123406
3.518	0.0101215	0	0.167598	0.000163452	0.00241728	0.126712
3.52	0.00981003	0	0.165425	0.000326904	0.00241728	0.132064
3.522	0.0129243	0	0.158752	0.000163452	0.00241728	0.131591
3.524	0.0121457	0	0.160304	0.000326904	0.00135972	0.138202
3.526	0.0138586	0	0.163718	0.000653808	0.0022662	0.132378
3.528	0.0132358	0	0.170546	0.000817261	0.00211512	0.140564
3.53	0.0155715	0	0.168684	0.000163452	0.00271944	0.137888
3.532	0.0149486	0	0.160925	0.000817261	0.00256836	0.144813
3.534	0.01526	0	0.169305	0.000817261	0.00166188	0.147332
3.536	0.0155715	0	0.181564	0.000490356	0.00211512	0.147489
3.538	0.01744	0	0.180944	0.000817261	0.00256836	0.152054
3.54	0.0191529	0	0.197548	0.000980713	0.00211512	0.150323
3.542	0.0207101	0	0.201428	0.000817261	0.00287052	0.161499
3.544	0.0203986	0	0.193979	0.00130762	0.00256836	0.162286
3.546	0.0202429	0	0.2036	0.000980713	0.00332376	0.166378
3.548	0.0235129	0	0.189789	0.00130762	0.00271944	0.166063
3.55	0.0221115	0	0.209032	0.00147107	0.00271944	0.1711
3.552	0.0235129	0	0.21648	0.00163452	0.00256836	0.173304
3.554	0.0263158	0	0.231378	0.00179797	0.0030216	0.175665
3.556	0.0281844	0	0.238051	0.00196143	0.00317268	0.181961
3.558	0.0314544	0	0.243017	0.00196143	0.0022662	0.178184
3.56	0.0289629	0	0.254345	0.00261523	0.00287052	0.180072
3.562	0.0325444	0	0.265518	0.00212488	0.00317268	0.187943
3.564	0.0311429	0	0.284606	0.00277869	0.0030216	0.190146
3.566	0.0327001	0	0.292986	0.00212488	0.00317268	0.196757
3.568	0.0337901	0	0.291124	0.00310559	0.00317268	0.195183
3.57	0.0348801	0	0.304469	0.00326904	0.00392809	0.202267
3.572	0.0351915	0	0.326505	0.0037594	0.00407917	0.203211
3.574	0.0359701	0	0.348231	0.00326904	0.00317268	0.207461
3.576	0.034413	0	0.362663	0.00294214	0.00317268	0.21297
3.578	0.0347244	0	0.350714	0.00392285	0.00332376	0.220526
3.58	0.0362815	0	0.371664	0.0040863	0.00377701	0.221313
3.582	0.0351915	0	0.370888	0.00441321	0.00407917	0.224933
3.584	0.0356587	0	0.378336	0.00506702	0.00377701	0.223831
3.586	0.0353472	0	0.39432	0.00474011	0.00392809	0.234692
3.588	0.0345687	0	0.41077	0.00523047	0.00483457	0.228396
3.59	0.0379944	0	0.416977	0.00604773	0.00468349	0.241303
3.592	0.0339458	0	0.450031	0.00572082	0.00347485	0.240359
3.594	0.0336344	0	0.441651	0.00686499	0.00438133	0.242563
3.596	0.0370601	0	0.462601	0.00768225	0.00483457	0.245711
3.598	0.0359701	0	0.473153	0.00686499	0.00423025	0.255785
3.6	0.0345687	0	0.471291	0.00702844	0.00483457	0.255785
3.602	0.0345687	0	0.483706	0.00866296	0.00498565	0.259562
3.604	0.0364372	0	0.499379	0.00735534	0.00513673	0.261766
3.606	0.0379944	0	0.513035	0.00866296	0.00574105	0.269322
3.608	0.035503	0	0.522346	0.00800915	0.00528781	0.272785
3.61	0.0341015	0.00017762	0.532588	0.00882641	0.00649645	0.271683
3.612	0.0378387	0	0.52157	0.00980713	0.00664753	0.283331
3.614	0.0348801	0.00017762	0.552452	0.010134	0.00710077	0.286007
3.616	0.0370601	0	0.552297	0.0104609	0.00664753	0.290414
3.618	0.038773	0	0.552762	0.0107878	0.00634537	0.295294
3.62	0.0378387	0	0.551521	0.0111147	0.00604321	0.289784
3.622	0.0384615	0	0.552762	0.0112782	0.00664753	0.302534
3.624	0.040953	0.00017762	0.537709	0.0120955	0.00589213	0.309618
3.626	0.0423544	0	0.566884	0.0135665	0.00604321	0.316701
3.628	0.0423544	0.00035524	0.57216	0.0134031	0.00634537	0.315599
3.63	0.0429773	0.00035524	0.555866	0.0142203	0.00815833	0.316071
3.632	0.043133	0.00035524	0.581161	0.0150376	0.00770509	0.322682
3.634	0.0448458	0.00053286	0.543917	0.015201	0.00815833	0.328191
3.636	0.0487387	0.00071048	0.557263	0.0166721	0.00891373	0.330552
3.638	0.0473373	0.00035524	0.556176	0.0165087	0.00830941	0.334802
3.64	0.0502959	0.00071048	0.561918	0.0184701	0.00815833	0.342988
3.642	0.0493616	0.00035524	0.530261	0.0174894	0.00861157	0.349599
3.644	0.0527873	0.00071048	0.556331	0.0210853	0.00906481	0.352904
3.646	0.0520087	0.00071048	0.53833	0.0192873	0.00785617	0.356367
3.648	0.0515416	0.00106572	0.534451	0.0197777	0.00800725	0.362348
3.65	0.0515416	0.000888099	0.527467	0.0223929	0.00906481	0.369589
3.652	0.0526316	0.00142096	0.52157	0.0228833	0.00876265	0.361404
3.654	0.0506073	0.00106572	0.495965	0.0225564	0.00770509	0.376515
3.656	0.0502959	0.00159858	0.526071	0.0233737	0.00906481	0.380922
3.658	0.0490501	0.0026643	0.490223	0.0245178	0.00891373	0.378246
3.66	0.0521644	0.00301954	0.485102	0.0253351	0.00906481	0.383283
3.662	0.0577702	0.00230906	0.499534	0.0264792	0.00830941	0.391626
3.664	0.0521644	0.00337478	0.502173	0.0279503	0.00936697	0.400756
3.666	0.0520087	0.00373002	0.487275	0.0290945	0.00861157	0.40233
3.668	0.0506073	0.00479574	0.49131	0.0300752	0.00891373	0.407839
3.67	0.055123	0.0044405	0.477033	0.0294214	0.00710077	0.408468
3.672	0.0541887	0.00461812	0.479205	0.0317097	0.00906481	0.412718
3.674	0.059483	0.0053286	0.473464	0.0313828	0.00936697	0.419644
3.676	0.057303	0.00550622	0.471446	0.0351422	0.0101224	0.419959
3.678	0.0571473	0.0071048	0.462911	0.0351422	0.00997129	0.433968
3.68	0.0588602	0.0079929	0.452514	0.0362864	0.00891373	0.433181
3.682	0.0635316	0.0079929	0.459342	0.0354691	0.0101224	0.436487
3.684	0.0599502	0.00923623	0.44491	0.0369402	0.0104245	0.441681
3.686	0.0658673	0.00976909	0.448945	0.0402092	0.00966913	0.441839
3.688	0.0644659	0.0104796	0.446927	0.0410265	0.00997129	0.453172
3.69	0.0722516	0.0124334	0.425667	0.0395554	0.0104245	0.450811
3.692	0.0668016	0.0122558	0.444755	0.0395554	0.0107267	0.459625
3.694	0.0711616	0.0129663	0.447703	0.0431514	0.00921589	0.466866
3.696	0.0738088	0.0149201	0.441341	0.0410265	0.0114821	0.473005
3.698	0.0758331	0.0131439	0.44941	0.0418437	0.00966913	0.475838
3.7	0.0808159	0.0161634	0.464308	0.0456031	0.00951805	0.482449
3.702	0.0798817	0.0142096	0.439323	0.0441321	0.0104245	0.494097
3.704	0.0859545	0.0161634	0.437772	0.0460935	0.00997129	0.495199
3.706	0.0876674	0.0170515	0.463532	0.0460935	0.0107267	0.492366
3.708	0.0843974	0.0181172	0.435909	0.0475646	0.0117843	0.507477
3.71	0.0909374	0.0186501	0.438703	0.0500163	0.0116332	0.514403
3.712	0.0903145	0.0190053	0.427685	0.0500163	0.0108778	0.500079
3.714	0.0892245	0.0207815	0.448945	0.0534488	0.0116332	0.519282
3.716	0.0951417	0.0216696	0.429236	0.0521412	0.0120864	0.522273
3.718	0.0977889	0.0234458	0.430633	0.0521412	0.013144	0.531245
3.72	0.104796	0.0209591	0.452048	0.0547565	0.0117843	0.538643
3.722	0.10573	0.0225577	0.457014	0.0529585	0.0125397	0.541949
3.724	0.10573	0.0259325	0.470205	0.0547565	0.0135972	0.538643
3.726	0.108845	0.0264654	0.464929	0.0549199	0.0125397	0.544782
3.728	0.109779	0.0273535	0.468498	0.0586793	0.0123886	0.560208
3.73	0.116007	0.0301954	0.492551	0.0568813	0.0122375	0.569023
3.732	0.116475	0.0291297	0.482619	0.0572082	0.0140505	0.572643
3.734	0.121769	0.0335702	0.48293	0.0560641	0.0126907	0.573745
3.736	0.121925	0.0316163	0.472533	0.056391	0.0134461	0.580198
3.738	0.119589	0.0346359	0.492086	0.0585159	0.0149569	0.584606
3.74	0.126596	0.0387211	0.504655	0.0604773	0.0142015	0.590272
3.742	0.129399	0.0394316	0.490223	0.0606407	0.0146548	0.596569
3.744	0.132358	0.0415631	0.496896	0.0603138	0.0149569	0.60617
3.746	0.134382	0.0452931	0.488516	0.0609676	0.0164677	0.610578
3.748	0.130489	0.0426288	0.493793	0.0603138	0.0155613	0.602393
3.75	0.131268	0.0452931	0.487741	0.0624387	0.0149569	0.616559
3.752	0.137496	0.0470693	0.50807	0.0619483	0.0166188	0.617504
3.754	0.133603	0.0456483	0.520019	0.0601504	0.0166188	0.641587
3.756	0.132513	0.0486679	0.523898	0.0639098	0.0190361	0.633559
3.758	0.133759	0.0479574	0.517536	0.0626022	0.0187339	0.634976
3.76	0.138742	0.048135	0.513811	0.0637463	0.016921	0.657012
3.762	0.130645	0.051865	0.533675	0.0629291	0.0181296	0.651975
3.764	0.133136	0.0515098	0.532588	0.0658712	0.0163167	0.659531
3.766	0.132046	0.0492007	0.542986	0.0658712	0.0167699	0.663309
3.768	0.133603	0.0502664	0.543451	0.0635829	0.0173742	0.663938
3.77	0.132202	0.0507993	0.535537	0.0658712	0.0173742	0.677003
3.772	0.124105	0.0507993	0.552607	0.0663616	0.0187339	0.671809
3.774	0.129243	0.0502664	0.570298	0.0675057	0.0200937	0.68267
3.776	0.12099	0.0500888	0.52995	0.0678326	0.0197915	0.682197
3.778	0.127375	0.0527531	0.554159	0.0681595	0.0176764	0.690225
3.78	0.121925	0.051865	0.570764	0.0671788	0.018885	0.699984
3.782	0.121302	0.0541741	0.563935	0.0678326	0.0173742	0.709586
3.784	0.119589	0.0531083	0.572781	0.0689768	0.0205469	0.707697
3.786	0.111647	0.0579041	0.582557	0.0661981	0.020698	0.711317
3.788	0.11118	0.0571936	0.591558	0.0684864	0.0194893	0.721077
3.79	0.116319	0.0584369	0.598696	0.070121	0.0216045	0.725012
3.792	0.112737	0.0571936	0.585196	0.0702844	0.0200937	0.729734
3.794	0.115073	0.062167	0.574178	0.0720824	0.0202447	0.734141
3.796	0.114139	0.0651865	0.587834	0.0702844	0.022662	0.74516
3.798	0.108845	0.0625222	0.600248	0.0794377	0.0216045	0.743271
3.8	0.113827	0.0614565	0.609249	0.07339	0.0217556	0.742641
3.802	0.119122	0.0662522	0.61825	0.0737169	0.0211512	0.747206
3.804	0.113049	0.0664298	0.607076	0.075188	0.0238707	0.76515
3.806	0.119122	0.0694494	0.632216	0.0755149	0.0223599	0.765308
3.808	0.1199	0.0687389	0.649752	0.0764956	0.0238707	0.764993
3.81	0.123326	0.073357	0.66077	0.0764956	0.0211512	0.760428
3.812	0.124883	0.0761989	0.679236	0.0792743	0.0247772	0.770974
3.814	0.127219	0.0703375	0.687461	0.0791108	0.0237196	0.779317
3.816	0.130333	0.0761989	0.670857	0.0818895	0.0237196	0.778215
3.818	0.13843	0.0744227	0.684823	0.0833606	0.024475	0.780419
3.82	0.137652	0.0777975	0.713687	0.0818895	0.0253815	0.79065
3.822	0.144503	0.0786856	0.724395	0.0843413	0.0255326	0.778687
3.824	0.150265	0.0818828	0.736344	0.0867931	0.0247772	0.789548
3.826	0.150732	0.0793961	0.728119	0.0849951	0.0276477	0.797891
3.828	0.156182	0.0790409	0.735413	0.0877738	0.0267412	0.805604
3.83	0.165836	0.0795737	0.769243	0.0882641	0.0274966	0.805604
3.832	0.172532	0.085968	0.775916	0.0897352	0.0256836	0.803085
3.834	0.168639	0.0854352	0.78352	0.0907159	0.0293096	0.817881
3.836	0.171909	0.0854352	0.820453	0.0944753	0.0297628	0.823863
3.838	0.177826	0.0927176	0.829609	0.0925139	0.0279498	0.823391
3.84	0.181719	0.0943162	0.828678	0.097254	0.0303671	0.826539
3.842	0.186858	0.101776	0.824798	0.0993789	0.030216	0.835983
3.844	0.183588	0.101954	0.83892	0.100033	0.0326333	0.82465
3.846	0.188415	0.107815	0.832713	0.101994	0.0311225	0.837714
3.848	0.191218	0.114387	0.83923	0.101994	0.030065	0.84464
3.85	0.190128	0.110302	0.878957	0.104609	0.0309714	0.848733
3.852	0.194643	0.118472	0.876474	0.111801	0.0296117	0.844798
3.854	0.198536	0.114387	0.874146	0.111311	0.0311225	0.855974
3.856	0.194955	0.127531	0.870888	0.111474	0.0335398	0.851566
3.858	0.190906	0.129485	0.872284	0.112128	0.0318779	0.859436
3.86	0.187636	0.13357	0.877095	0.119157	0.033842	0.858335
3.862	0.187325	0.134636	0.878336	0.123243	0.0356549	0.868881
3.864	0.191685	0.137833	0.888734	0.122916	0.0368636	0.862742
3.866	0.192619	0.134103	0.890286	0.125695	0.0335398	0.870455
3.868	0.186391	0.138899	0.878647	0.126185	0.033842	0.876279
3.87	0.184678	0.141385	0.877561	0.127329	0.0361082	0.871714
3.872	0.180473	0.138366	0.885475	0.129781	0.0350506	0.88352
3.874	0.177515	0.138899	0.877095	0.132233	0.0345974	0.89564
3.876	0.181563	0.138011	0.888268	0.138444	0.0370147	0.87439
3.878	0.186858	0.137655	0.896338	0.135665	0.0359571	0.890288
3.88	0.179539	0.129663	0.905493	0.141386	0.0382233	0.884149
3.882	0.183121	0.142451	0.870577	0.141059	0.037619	0.899732
3.884	0.178605	0.135346	0.902545	0.144655	0.0385255	0.889973
3.886	0.185301	0.135169	0.912166	0.144165	0.0383744	0.896584
3.888	0.182965	0.138188	0.895872	0.151193	0.0401873	0.900205
3.89	0.179539	0.135524	0.88113	0.155933	0.0404895	0.909649
3.892	0.176892	0.136945	0.875854	0.153645	0.0374679	0.90713
3.894	0.184678	0.141918	0.891217	0.161491	0.0415471	0.901464
3.896	0.175023	0.147069	0.900993	0.16051	0.0400363	0.92051
3.898	0.176892	0.14849	0.904407	0.16525	0.0371657	0.917834
3.9	0.178449	0.155417	0.900217	0.164923	0.0416981	0.913112
3.902	0.175335	0.150977	0.895096	0.171952	0.0424535	0.916732
3.904	0.180318	0.161812	0.920546	0.172932	0.0436622	0.924445
3.906	0.179383	0.163233	0.905493	0.178653	0.0438133	0.921927
3.908	0.182498	0.169627	0.910304	0.177346	0.0438133	0.927121
3.91	0.182498	0.174245	0.917753	0.179961	0.0457773	0.92413
3.912	0.185301	0.171226	0.923029	0.188133	0.0415471	0.931056
3.914	0.186702	0.170515	0.941962	0.192056	0.0447197	0.934362
3.916	0.182498	0.179218	0.918994	0.188624	0.0463816	0.936723
3.918	0.188415	0.182771	0.927529	0.19222	0.0459284	0.942862
3.92	0.192619	0.185968	0.921477	0.200719	0.0494032	0.945695
3.922	0.198536	0.18206	0.931099	0.202354	0.04895	0.954195
3.924	0.196201	0.182948	0.937306	0.201863	0.0481946	0.942862
3.926	0.198692	0.18508	0.94522	0.209546	0.0504608	0.939241
3.928	0.206945	0.184902	0.961359	0.208728	0.0510651	0.940343
3.93	0.215976	0.182593	0.932961	0.208565	0.0518205	0.954982
3.932	0.214108	0.187567	0.938703	0.215757	0.0528781	0.952306
3.934	0.222516	0.193783	0.943358	0.221968	0.0536335	0.959074
3.936	0.225631	0.185968	0.984482	0.229814	0.0537846	0.95026
3.938	0.225942	0.191119	0.955618	0.224256	0.0554464	0.960176
3.94	0.229835	0.189165	0.943048	0.231939	0.0548421	0.968834
3.942	0.227966	0.188632	0.953445	0.2339	0.0575616	0.956871
3.944	0.241669	0.194494	0.943669	0.235371	0.058468	0.962852
3.946	0.239334	0.192362	0.972377	0.245505	0.0552954	0.97151
3.948	0.249766	0.192718	0.945065	0.251226	0.0590724	0.963639
3.95	0.251324	0.198224	0.958101	0.253841	0.0631515	0.969621
3.952	0.251791	0.197513	0.964929	0.25711	0.0601299	0.973871
3.954	0.254594	0.20373	0.967256	0.260379	0.0626983	0.965371
3.956	0.261134	0.202309	0.97455	0.26659	0.0633026	0.968519
3.958	0.259265	0.198757	0.976257	0.267735	0.0676839	0.970722
3.96	0.266739	0.207815	0.981999	0.270677	0.0645113	0.989454
3.962	0.264871	0.210124	0.957169	0.275253	0.0685904	0.987722
3.964	0.265649	0.212256	0.965239	0.281791	0.0684393	0.980324
3.966	0.273591	0.221137	0.95298	0.28408	0.0694969	0.990241
3.968	0.272034	0.23286	0.943048	0.291435	0.0685904	0.990556
3.97	0.274058	0.224156	0.963066	0.301406	0.0728207	0.976547
3.972	0.267985	0.234458	0.946151	0.293723	0.0747847	0.988824
3.974	0.269698	0.244227	0.940255	0.299608	0.0737271	0.988509
3.976	0.272189	0.244405	0.924426	0.310069	0.0738782	0.987093
3.978	0.269542	0.253641	0.909994	0.311867	0.0758423	0.981898
3.98	0.274214	0.260036	0.933892	0.313011	0.0799214	0.98788
3.982	0.273279	0.266075	0.914184	0.325597	0.0800725	0.988982
3.984	0.268608	0.271226	0.900683	0.330173	0.0787128	0.99575
3.986	0.274992	0.279041	0.918529	0.329029	0.0781085	0.98662
3.988	0.268141	0.286146	0.903321	0.336221	0.0841517	1
3.99	0.275459	0.289343	0.891682	0.341451	0.0796193	0.98363
3.992	0.277172	0.305329	0.89401	0.351749	0.084756	0.981269
3.994	0.271722	0.30444	0.892148	0.34799	0.0817344	0.987093
3.996	0.267985	0.316341	0.87694	0.349624	0.0855114	0.985833
[truncated: 1,714 more rows]

## Sheet: Figure9a
time (ps)	MSD (Å^2) 290 K	MSD (Å^2) 280 K	MSD (Å^2) 250 K	MSD (Å^2) 225 K	MSD (Å^2) 200 K	MSD (Å^2) 175 K	MSD (Å^2) 150 K	MSD (Å^2) 125 K	MSD (Å^2) 100 K	MSD (Å^2) 75 K	MSD (Å^2) 50 K	MSD (Å^2) 10 K
0	0	0	0	0	0	0	0	0	0	0	0	0
5	4.19542	3.44962	1.91324	1.1336	0.684108	0.439032	0.315804	0.237126	0.177196	0.125967	0.0795661	0.0137518
10	6.69579	5.34754	2.72077	1.45392	0.776983	0.45677	0.316366	0.234141	0.173333	0.122272	0.0771639	0.0133197
15	9.0121	7.11243	3.45764	1.7485	0.870988	0.483361	0.327067	0.241117	0.178346	0.126064	0.079553	0.0136367
20	11.2452	8.79329	4.16396	2.02417	0.951762	0.50266	0.333136	0.243281	0.178729	0.125656	0.0787915	0.0134969
25	13.3918	10.419	4.82791	2.27603	1.01993	0.514488	0.333756	0.242468	0.178185	0.125117	0.0786321	0.0134698
30	15.4694	11.9691	5.46927	2.52116	1.08962	0.531203	0.340823	0.247075	0.18104	0.127775	0.0808257	0.0139217
35	17.497	13.5023	6.10616	2.76439	1.15766	0.545793	0.340096	0.242775	0.175963	0.122745	0.0773677	0.0132735
40	19.4943	14.9916	6.71869	2.98687	1.21413	0.5559	0.347108	0.250255	0.182327	0.128103	0.08014	0.0136395
45	21.4386	16.4525	7.32163	3.2174	1.27981	0.571725	0.349874	0.249405	0.180194	0.125493	0.0784921	0.0133699
50	23.3693	17.889	7.91681	3.43816	1.33637	0.575869	0.348501	0.248568	0.18116	0.127527	0.0801559	0.0136769
55	25.2585	19.3084	8.4989	3.65162	1.39276	0.592501	0.356266	0.25397	0.182569	0.127033	0.0788737	0.013382
60	27.1294	20.696	9.07226	3.86896	1.45152	0.599725	0.353611	0.248718	0.179993	0.126685	0.0803016	0.0138028
65	28.9688	22.0779	9.64224	4.07786	1.50179	0.610123	0.359696	0.254562	0.182705	0.127044	0.0793475	0.0136085
70	30.7939	23.4294	10.2014	4.28408	1.56011	0.620632	0.360758	0.253481	0.18192	0.12652	0.0795239	0.0136017
75	32.5911	24.7769	10.7554	4.48914	1.60899	0.628641	0.360779	0.25399	0.182708	0.127683	0.0799648	0.0137458
80	34.3702	26.1036	11.3019	4.69444	1.66228	0.638299	0.365705	0.256666	0.183522	0.127046	0.0790279	0.01341
85	36.1323	27.4226	11.8443	4.89133	1.71427	0.648278	0.364089	0.253832	0.182734	0.128187	0.0807515	0.0137993
90	37.8766	28.7179	12.3774	5.09574	1.76385	0.655801	0.368802	0.258	0.184098	0.12746	0.0787605	0.0134084
95	39.6053	30.0118	12.9131	5.28916	1.81446	0.666758	0.368635	0.255186	0.183456	0.128405	0.0803691	0.0136587
100	41.3221	31.2815	13.4349	5.48802	1.86366	0.672635	0.371192	0.257837	0.183763	0.127863	0.0796412	0.0135637
105	43.0228	32.5509	13.9621	5.67974	1.91223	0.682774	0.372402	0.258575	0.184311	0.1284	0.0799284	0.013542
110	44.7142	33.8041	14.4772	5.87686	1.96041	0.68963	0.3745	0.257489	0.183214	0.127441	0.0802462	0.0137541
115	46.3939	35.0499	14.9951	6.06449	2.00861	0.697529	0.375053	0.260851	0.18537	0.12861	0.079509	0.0133583
120	48.0641	36.2792	15.5026	6.259	2.0554	0.706506	0.378164	0.258437	0.183429	0.127921	0.0807016	0.0138169
125	49.7168	37.5096	16.0118	6.44251	2.10324	0.713157	0.376929	0.26108	0.185326	0.128762	0.079392	0.0135011
130	51.3673	38.7187	16.513	6.63403	2.14901	0.720985	0.381066	0.26027	0.184357	0.128116	0.0805419	0.0136589
135	53.0018	39.9337	17.0144	6.81626	2.19557	0.728475	0.380842	0.260957	0.185013	0.128523	0.0798895	0.0135265
140	54.6342	41.1283	17.5071	7.00602	2.24039	0.736007	0.382449	0.261995	0.185016	0.128597	0.0804047	0.013627
145	56.2454	42.3278	18.0026	7.18669	2.28737	0.74349	0.38449	0.261989	0.18577	0.128159	0.0797158	0.0138
150	57.8652	43.5105	18.4925	7.37284	2.33159	0.750582	0.385392	0.262256	0.185461	0.129446	0.0805686	0.0133966
155	59.4624	44.6937	18.9817	7.55092	2.37779	0.756916	0.387107	0.263469	0.18564	0.127663	0.0800837	0.0138124
160	61.0684	45.8623	19.4642	7.7357	2.42013	0.765309	0.388385	0.26219	0.185435	0.129944	0.0803279	0.0134943
165	62.652	47.0345	19.948	7.91057	2.46716	0.771233	0.388736	0.264634	0.186514	0.127916	0.0799114	0.013787
170	64.2446	48.1933	20.4227	8.09413	2.50924	0.778328	0.391922	0.26272	0.185236	0.129946	0.0804522	0.0134686
175	65.8111	49.3495	20.9025	8.26818	2.55415	0.785045	0.390384	0.265023	0.186699	0.128492	0.0800411	0.01378
180	67.3884	50.4919	21.3722	8.45089	2.59692	0.791845	0.393823	0.264029	0.18558	0.129136	0.0802991	0.0135902
185	68.9503	51.639	21.8445	8.62271	2.64171	0.798785	0.393364	0.26482	0.18678	0.12954	0.080211	0.013738
190	70.5093	52.7708	22.3101	8.80371	2.68341	0.805841	0.395331	0.265984	0.186105	0.128625	0.0802803	0.013666
195	72.0548	53.9047	22.7788	8.9751	2.72707	0.811967	0.396353	0.264966	0.1867	0.12979	0.0804054	0.0135963
200	73.6043	55.029	23.2387	9.15348	2.76866	0.818621	0.396874	0.266472	0.187144	0.128627	0.0801566	0.0137892
205	75.138	56.1564	23.7029	9.32414	2.81226	0.825132	0.399385	0.265994	0.186542	0.129537	0.0805618	0.013392
210	76.6766	57.2708	24.16	9.50078	2.85354	0.831308	0.399459	0.266344	0.187366	0.129323	0.0802937	0.0138414
215	78.1992	58.3901	24.6182	9.66826	2.8965	0.838056	0.400493	0.266805	0.186478	0.129261	0.0805833	0.0134834
220	79.7321	59.497	25.0694	9.84392	2.93861	0.844447	0.402622	0.266537	0.187615	0.12987	0.0800732	0.0138278
225	81.2412	60.6082	25.5245	10.0111	2.98075	0.851266	0.401905	0.268073	0.186985	0.128834	0.0804531	0.0136977
230	82.7604	61.706	25.9711	10.1844	3.02187	0.85665	0.405151	0.266742	0.187229	0.130119	0.0805334	0.0136498
235	84.2591	62.8102	26.4231	10.3503	3.06409	0.863288	0.404024	0.268258	0.187633	0.128842	0.0804304	0.0137724
240	85.7663	63.8993	26.8649	10.5223	3.10495	0.869377	0.406837	0.268167	0.187208	0.129967	0.0804772	0.0135662
245	87.253	64.995	27.3142	10.6876	3.14721	0.875596	0.406823	0.267998	0.188134	0.129105	0.0804233	0.0137482
250	88.7504	66.0745	27.7537	10.8572	3.18766	0.881553	0.408382	0.269204	0.187299	0.129982	0.0804323	0.0135475
255	90.2236	67.1648	28.201	11.0234	3.22913	0.887592	0.409568	0.268475	0.188233	0.129667	0.0804265	0.0137492
260	91.7146	68.2388	28.6374	11.1921	3.26899	0.894001	0.409708	0.269876	0.187583	0.129784	0.0805092	0.0135968
265	93.1765	69.3219	29.0786	11.3552	3.31044	0.900186	0.411484	0.268871	0.188178	0.129646	0.0806625	0.0137216
270	94.664	70.3893	29.5134	11.5245	3.35037	0.906475	0.411986	0.269887	0.187924	0.12978	0.0802885	0.013716
275	96.1167	71.4642	29.9537	11.6864	3.39124	0.912456	0.412773	0.269759	0.188114	0.129882	0.080836	0.0137202
280	97.5922	72.5221	30.383	11.8533	3.43028	0.917917	0.414903	0.269716	0.188207	0.129978	0.0803548	0.0137065
285	99.0346	73.5951	30.8211	12.0158	3.47174	0.924916	0.414337	0.270768	0.188375	0.129922	0.0806262	0.0135942
290	100.502	74.6401	31.2492	12.1792	3.50996	0.929992	0.416587	0.269856	0.188535	0.130141	0.0803362	0.0137159
295	101.94	75.7036	31.6856	12.3407	3.55091	0.937221	0.416543	0.271024	0.188626	0.129906	0.0805888	0.0136012
300	103.396	76.7407	32.1093	12.5063	3.59077	0.941237	0.418182	0.270532	0.188364	0.130231	0.0806078	0.0137016
305	104.829	77.7993	32.5409	12.6645	3.62947	0.948121	0.418763	0.271256	0.189054	0.129886	0.0806351	0.0135898
310	106.283	78.8272	32.9629	12.8319	3.66973	0.95359	0.419854	0.2714	0.188467	0.130369	0.0805911	0.0136916
315	107.714	79.8752	33.3906	12.9885	3.70867	0.959584	0.420158	0.271811	0.188939	0.130076	0.0806231	0.0137063
320	109.158	80.8981	33.8088	13.1533	3.74741	0.96499	0.421675	0.271979	0.189076	0.130536	0.0806828	0.013716
325	110.587	81.9405	34.2346	13.3103	3.7872	0.970924	0.422047	0.271899	0.189124	0.129928	0.0808228	0.0137232
330	112.024	82.957	34.6491	13.4743	3.82584	0.976622	0.423677	0.272123	0.189154	0.130705	0.0804747	0.0135647
335	113.442	83.992	35.0732	13.6295	3.86417	0.982212	0.42408	0.27258	0.188891	0.130124	0.0806564	0.0137974
340	114.87	85.0017	35.4837	13.7926	3.90289	0.987725	0.425064	0.272453	0.189338	0.130625	0.080782	0.0135935
345	116.282	86.0311	35.9071	13.9475	3.94214	0.993499	0.425506	0.27317	0.189043	0.130141	0.0804265	0.0137013
350	117.702	87.0331	36.3144	14.1083	3.98093	0.998128	0.426403	0.272947	0.189684	0.130666	0.0808975	0.0137197
355	119.115	88.0577	36.7357	14.2638	4.02029	1.00487	0.427782	0.273342	0.189282	0.130441	0.0807119	0.0135946
360	120.529	89.0578	37.1427	14.4231	4.0583	1.00971	0.428127	0.273476	0.189724	0.130412	0.0807295	0.0137467
365	121.937	90.0797	37.5599	14.5763	4.0971	1.01565	0.429139	0.273634	0.189551	0.130689	0.080623	0.013644
370	123.348	91.0761	37.9646	14.7371	4.13519	1.02073	0.430344	0.274365	0.189834	0.1303	0.0807159	0.0138309
375	124.753	92.0944	38.3804	14.8885	4.17355	1.02703	0.430565	0.273955	0.189464	0.130769	0.0808158	0.0136375
380	126.153	93.0851	38.7824	15.0479	4.21173	1.03131	0.432382	0.27505	0.190433	0.130441	0.0806507	0.01355
385	127.552	94.0963	39.1979	15.2004	4.24954	1.03823	0.431918	0.274328	0.189646	0.130871	0.0806438	0.0137714
390	128.951	95.0854	39.5968	15.3582	4.28773	1.04205	0.433604	0.275437	0.189896	0.130646	0.081054	0.0136889
395	130.342	96.0941	40.0099	15.5108	4.3254	1.04843	0.433512	0.274973	0.189985	0.13059	0.0804936	0.0136716
400	131.739	97.0754	40.4067	15.6679	4.36332	1.05322	0.435087	0.275453	0.190261	0.13101	0.0809325	0.0136868
405	133.13	98.0823	40.8172	15.818	4.40154	1.05871	0.436099	0.275585	0.190131	0.130612	0.0806535	0.0137562
410	134.523	99.0601	41.2111	15.9756	4.4391	1.06419	0.435943	0.275355	0.189986	0.131227	0.0808508	0.0136755
415	135.907	100.06	41.6226	16.1244	4.47634	1.06977	0.437237	0.276124	0.190636	0.130476	0.0806989	0.013704
420	137.292	101.035	42.0147	16.2811	4.51501	1.0748	0.438001	0.275921	0.190051	0.131011	0.0810616	0.0136153
425	138.672	102.031	42.424	16.4308	4.55161	1.07999	0.438344	0.275904	0.190777	0.13076	0.08072	0.0137243
430	140.056	102.998	42.8124	16.5849	4.58934	1.08497	0.439711	0.27634	0.19031	0.131026	0.081006	0.0136688
435	141.429	103.995	43.2196	16.7354	4.62537	1.09069	0.439292	0.275909	0.190547	0.130662	0.0807524	0.0136782
440	142.813	104.96	43.6088	16.8891	4.66362	1.09552	0.441656	0.27644	0.190524	0.13102	0.0811223	0.0137554
445	144.183	105.951	44.0125	17.0375	4.69961	1.10069	0.441006	0.276608	0.190674	0.131155	0.0807449	0.013596
450	145.559	106.911	44.3987	17.1899	4.7376	1.10663	0.442581	0.276972	0.190799	0.130912	0.0807308	0.0137937
455	146.923	107.898	44.8008	17.3378	4.77298	1.11093	0.443221	0.277072	0.190862	0.130938	0.081156	0.0136365
460	148.291	108.857	45.1891	17.4911	4.81138	1.11618	0.443735	0.276876	0.191424	0.130958	0.0806916	0.0136496
465	149.653	109.837	45.5885	17.6385	4.84689	1.12164	0.445061	0.277801	0.190657	0.131021	0.0812207	0.0137182
470	151.014	110.793	45.9771	17.7909	4.88366	1.12631	0.445016	0.277272	0.191262	0.131035	0.080739	0.0136635
475	152.373	111.775	46.3768	17.9394	4.92015	1.13207	0.445976	0.278058	0.190905	0.131091	0.0810799	0.0137299
480	153.729	112.725	46.7628	18.0898	4.9571	1.13667	0.447005	0.277554	0.19141	0.131139	0.0810272	0.0136273
485	155.082	113.707	47.1603	18.2383	4.99391	1.14224	0.447267	0.278349	0.191215	0.131134	0.0808668	0.0137042
490	156.438	114.658	47.5467	18.3881	5.03114	1.147	0.448302	0.278522	0.19143	0.130905	0.0811011	0.0137238
495	157.792	115.633	47.943	18.5337	5.06732	1.15179	0.448584	0.27824	0.191155	0.13112	0.080858	0.0135918
500	159.138	116.58	48.3281	18.684	5.10433	1.15742	0.449748	0.278414	0.191423	0.130898	0.081238	0.0137591
505	160.488	117.554	48.7223	18.8309	5.13916	1.16156	0.450216	0.278553	0.191496	0.13119	0.0808379	0.0136403
510	161.833	118.495	49.108	18.9807	5.17694	1.16695	0.451136	0.279138	0.19149	0.1312	0.0811999	0.0136835
515	163.175	119.462	49.5027	19.1263	5.21288	1.17222	0.452262	0.279182	0.191723	0.131303	0.0809506	0.0136938
520	164.52	120.399	49.8839	19.2757	5.24947	1.17664	0.452451	0.27894	0.191833	0.131461	0.0810911	0.0136933
525	165.857	121.362	50.278	19.418	5.28456	1.18257	0.453658	0.279766	0.191737	0.130845	0.0810963	0.0137544
530	167.198	122.298	50.6621	19.5686	5.32104	1.18699	0.454892	0.279286	0.191822	0.131375	0.0808195	0.0135715
535	168.535	123.258	51.0507	19.7119	5.35586	1.19174	0.45468	0.279375	0.191763	0.130876	0.0811506	0.0137986
540	169.872	124.19	51.4328	19.8618	5.39425	1.19772	0.455563	0.280226	0.191815	0.131497	0.0808494	0.0136479
545	171.208	125.149	51.8214	20.0049	5.42769	1.20184	0.455982	0.280184	0.191946	0.130947	0.0814357	0.0137529
550	172.545	126.078	52.2024	20.1519	5.46509	1.2074	0.457033	0.280435	0.192114	0.131371	0.0807771	0.0136144
555	173.877	127.036	52.5886	20.2941	5.49914	1.21111	0.457144	0.280118	0.191826	0.131587	0.0812591	0.013773
560	175.206	127.96	52.9684	20.4437	5.53635	1.21699	0.458215	0.280796	0.192105	0.131092	0.0810895	0.0136387
565	176.531	128.913	53.3534	20.5842	5.5714	1.22119	0.45875	0.280534	0.191986	0.131717	0.0810867	0.0137192
570	177.858	129.834	53.7331	20.733	5.60768	1.22646	0.459302	0.28073	0.191901	0.131149	0.0811383	0.0137131
575	179.18	130.782	54.1128	20.8731	5.64192	1.23117	0.460282	0.281328	0.192067	0.131492	0.080988	0.0136447
580	180.507	131.698	54.4917	21.0209	5.67871	1.23647	0.461229	0.281187	0.192356	0.131427	0.0812587	0.0138029
585	181.832	132.642	54.8679	21.1614	5.7131	1.24135	0.460961	0.281453	0.192187	0.131347	0.0809131	0.0135313
590	183.156	133.555	55.2462	21.3079	5.7493	1.24539	0.46227	0.281609	0.192228	0.131928	0.0812349	0.0138073
595	184.478	134.496	55.6225	21.4465	5.78348	1.25123	0.46225	0.281772	0.19208	0.130911	0.0809062	0.0135531
600	185.791	135.406	56.0017	21.5941	5.82022	1.25555	0.464185	0.281649	0.192269	0.131932	0.0812096	0.013754
605	187.114	136.352	56.3751	21.732	5.85317	1.26064	0.463333	0.28167	0.192235	0.130865	0.0810693	0.0137069
610	188.427	137.255	56.751	21.8804	5.89051	1.26524	0.465114	0.282174	0.192082	0.131769	0.0812376	0.013648
615	189.745	138.199	57.1259	22.0169	5.92414	1.2708	0.46506	0.282187	0.192529	0.131321	0.0810364	0.0137769
620	191.055	139.099	57.4991	22.1645	5.95995	1.27491	0.466444	0.282166	0.192438	0.131423	0.0811454	0.0136035
625	192.37	140.041	57.8739	22.3008	5.99434	1.27946	0.466624	0.282676	0.192324	0.131687	0.0812753	0.013744
630	193.677	140.94	58.2454	22.4476	6.03018	1.28446	0.467527	0.282239	0.19271	0.131159	0.0810552	0.0136456
635	194.991	141.877	58.6182	22.5852	6.06338	1.28849	0.467825	0.282752	0.192426	0.131875	0.0813102	0.0137488
640	196.292	142.773	58.9875	22.7311	6.09995	1.29425	0.468828	0.282283	0.193011	0.13145	0.0811925	0.0136619
645	197.605	143.706	59.3599	22.8682	6.13293	1.29788	0.469106	0.283244	0.192281	0.131947	0.0812454	0.0137299
650	198.902	144.6	59.7279	23.0129	6.16883	1.30363	0.47039	0.283002	0.192886	0.131762	0.0809753	0.0137617
655	200.212	145.532	60.0995	23.1493	6.20181	1.30723	0.470508	0.283529	0.192482	0.131412	0.0811109	0.0137209
660	201.503	146.42	60.4669	23.2943	6.238	1.3128	0.471123	0.283415	0.193019	0.131985	0.0810712	0.0137073
665	202.81	147.35	60.8378	23.4302	6.27115	1.31717	0.471681	0.283661	0.192957	0.131301	0.081238	0.013642
670	204.098	148.237	61.2054	23.574	6.30708	1.32188	0.47303	0.283783	0.192752	0.132035	0.081074	0.0137639
675	205.405	149.166	61.5761	23.7102	6.33969	1.32632	0.472952	0.283819	0.193006	0.131581	0.081163	0.0136582
680	206.685	150.049	61.9419	23.852	6.37574	1.33075	0.474746	0.283878	0.192718	0.131965	0.0812581	0.0136836
685	207.995	150.974	62.3128	23.9897	6.40876	1.33529	0.474108	0.284446	0.19322	0.131592	0.081095	0.0137122
690	209.276	151.857	62.6767	24.1318	6.44408	1.34049	0.475638	0.284731	0.192898	0.131631	0.0812705	0.0136587
695	210.578	152.779	63.0459	24.2666	6.47682	1.34445	0.475426	0.284378	0.193087	0.131891	0.0808523	0.0138036
700	211.855	153.659	63.4106	24.4091	6.51238	1.34908	0.476925	0.28442	0.192835	0.131822	0.081622	0.0136048
705	213.151	154.581	63.7781	24.5453	6.54566	1.35327	0.477241	0.285245	0.192952	0.131965	0.0810559	0.0138362
710	214.426	155.463	64.1423	24.6844	6.57992	1.35842	0.477727	0.284813	0.193127	0.131875	0.0812258	0.0135874
715	215.724	156.381	64.5115	24.8226	6.61399	1.3625	0.478593	0.285097	0.193084	0.131738	0.0812137	0.0138152
720	216.996	157.258	64.8744	24.961	6.64847	1.36668	0.478887	0.28522	0.193215	0.132198	0.0811817	0.0136454
725	218.289	158.178	65.241	25.0982	6.68236	1.37079	0.479967	0.285735	0.193341	0.131667	0.0815168	0.0137288
730	219.559	159.052	65.6028	25.2375	6.71799	1.37616	0.480638	0.285629	0.19299	0.131969	0.0809073	0.01377
735	220.852	159.97	65.9689	25.3733	6.74957	1.3799	0.4811	0.285966	0.193273	0.131749	0.0814937	0.0135901
740	222.119	160.842	66.3311	25.5122	6.78497	1.38554	0.482293	0.2862	0.193312	0.1322	0.081141	0.0138507
745	223.414	161.764	66.696	25.6487	6.81749	1.38836	0.482141	0.285659	0.193491	0.13209	0.081302	0.0136282
750	224.68	162.635	67.0558	25.786	6.85247	1.39495	0.48366	0.286021	0.193452	0.131636	0.081269	0.0138869
755	225.972	163.554	67.42	25.922	6.88549	1.39744	0.483255	0.286117	0.193664	0.132269	0.0811508	0.0135919
760	227.229	164.425	67.7768	26.0611	6.9197	1.4036	0.484733	0.28628	0.193359	0.131797	0.0814414	0.0137824
765	228.52	165.337	68.1431	26.1949	6.95277	1.40744	0.484915	0.286431	0.193628	0.132114	0.081184	0.0136951
770	229.777	166.203	68.5001	26.3352	6.98753	1.41205	0.485649	0.28642	0.193533	0.131922	0.0813701	0.0137218
775	231.071	167.112	68.8607	26.4682	7.01984	1.41633	0.486716	0.286759	0.193541	0.132323	0.0811085	0.0136961
780	232.326	167.977	69.2187	26.6067	7.05407	1.42126	0.486698	0.286245	0.193702	0.131917	0.0814673	0.0136625
785	233.618	168.882	69.5792	26.7417	7.08759	1.42522	0.487354	0.287388	0.193619	0.131968	0.081187	0.013822
790	234.876	169.747	69.9371	26.8784	7.12126	1.4309	0.488219	0.286745	0.193586	0.132394	0.0814053	0.0136096
795	236.16	170.655	70.2986	27.0127	7.15503	1.43339	0.488215	0.287647	0.193453	0.132112	0.081304	0.0138648
800	237.413	171.518	70.6568	27.1514	7.18916	1.44003	0.489909	0.287057	0.193961	0.132286	0.0813177	0.0136214
805	238.707	172.42	71.0182	27.2832	7.22132	1.44315	0.489535	0.287413	0.193717	0.132136	0.0812736	0.0138353
810	239.957	173.28	71.375	27.4207	7.25605	1.44866	0.490705	0.287025	0.194107	0.132203	0.081326	0.0136402
815	241.244	174.179	71.7347	27.5551	7.28678	1.4521	0.49112	0.287668	0.194015	0.132147	0.0813082	0.0137209
820	242.49	175.035	72.0897	27.6905	7.32222	1.45769	0.491609	0.287555	0.193877	0.132044	0.0813982	0.0137571
825	243.772	175.932	72.4485	27.8248	7.35337	1.46117	0.492582	0.288231	0.194108	0.132356	0.0814766	0.0136446
830	245.016	176.787	72.8024	27.9604	7.38836	1.46651	0.493498	0.287776	0.193759	0.13239	0.0812379	0.01384
835	246.3	177.685	73.1597	28.0939	7.42053	1.46977	0.493543	0.288421	0.194322	0.132314	0.081153	0.0136037
840	247.542	178.54	73.5126	28.2307	7.4538	1.47569	0.494733	0.287993	0.19408	0.132295	0.0815536	0.0138305
845	248.82	179.432	73.8691	28.3628	7.4862	1.47795	0.494559	0.288712	0.19437	0.132334	0.0814319	0.0136818
850	250.061	180.285	74.2212	28.4987	7.51998	1.48521	0.49621	0.288676	0.194037	0.132252	0.0813119	0.0137888
855	251.343	181.176	74.5771	28.6293	7.55189	1.48687	0.496221	0.288427	0.194373	0.132386	0.0814428	0.0137532
860	252.584	182.028	74.9291	28.766	7.58591	1.49442	0.496748	0.289075	0.194077	0.132442	0.0812785	0.0136978
865	253.86	182.919	75.2835	28.8963	7.61816	1.49635	0.497477	0.288888	0.194543	0.132464	0.081604	0.0138434
870	255.097	183.77	75.6351	29.0337	7.65161	1.50274	0.498127	0.289191	0.193937	0.132391	0.0811672	0.0136414
875	256.379	184.66	75.9889	29.161	7.6838	1.50589	0.498363	0.288929	0.19475	0.132177	0.0814274	0.0138412
880	257.614	185.506	76.3377	29.2982	7.71717	1.51096	0.499314	0.289094	0.194079	0.132529	0.081379	0.0136607
885	258.89	186.395	76.6906	29.4277	7.75048	1.51519	0.499648	0.28969	0.194564	0.13237	0.0812987	0.0138127
890	260.119	187.242	77.0413	29.5638	7.78367	1.52091	0.500544	0.289162	0.194412	0.132556	0.081594	0.0136866
895	261.396	188.131	77.3919	29.6917	7.81387	1.52346	0.500774	0.290091	0.19471	0.132631	0.0810892	0.0137697
900	262.627	188.973	77.7442	29.8278	7.84925	1.52999	0.501685	0.289303	0.194166	0.132419	0.0816389	0.0137636
905	263.902	189.861	78.0906	29.9561	7.87882	1.53276	0.501854	0.289943	0.194568	0.132572	0.0813681	0.0136773
910	265.136	190.703	78.4446	30.091	7.91476	1.53771	0.503279	0.290276	0.194568	0.132375	0.0814448	0.0138188
915	266.408	191.588	78.7909	30.2193	7.94483	1.54211	0.503466	0.289755	0.194374	0.13261	0.0812494	0.0136291
920	267.642	192.425	79.1432	30.3536	7.97899	1.54701	0.503698	0.29052	0.194452	0.13238	0.0812994	0.0138617
925	268.911	193.308	79.4881	30.4816	8.01103	1.55127	0.504939	0.289686	0.194634	0.13243	0.0816755	0.0135866
930	270.143	194.143	79.8402	30.6159	8.04432	1.55568	0.505061	0.290515	0.194765	0.132673	0.0811874	0.0137939
935	271.408	195.02	80.1858	30.7438	8.07609	1.5596	0.505574	0.290476	0.194397	0.132186	0.0815599	0.0137573
940	272.64	195.851	80.5373	30.8779	8.10893	1.56485	0.506548	0.290202	0.194782	0.132864	0.0813904	0.0136676
945	273.906	196.729	80.8776	31.0071	8.14049	1.56799	0.50645	0.290813	0.194915	0.13238	0.0816296	0.0138483
950	275.137	197.561	81.2327	31.1398	8.17434	1.57363	0.507794	0.290634	0.194694	0.132773	0.0812486	0.0135894
955	276.397	198.438	81.5708	31.2669	8.20493	1.57778	0.507008	0.29128	0.195031	0.132383	0.0815579	0.0139028
960	277.624	199.274	81.9234	31.4015	8.24018	1.58177	0.508858	0.290259	0.194574	0.132836	0.0814788	0.0136198
965	278.883	200.151	82.2607	31.528	8.27065	1.5861	0.508346	0.291379	0.195004	0.132692	0.0814266	0.013807
970	280.11	200.983	82.6126	31.6612	8.30411	1.59071	0.509935	0.291273	0.194674	0.132587	0.0813751	0.0136613
975	281.365	201.863	82.945	31.7883	8.33528	1.59456	0.510272	0.291312	0.195004	0.132822	0.0813943	0.0137491
980	282.587	202.692	83.2973	31.9201	8.36812	1.59926	0.50988	0.29143	0.195058	0.132718	0.081708	0.0137364
985	283.838	203.567	83.631	32.049	8.4008	1.60339	0.511162	0.291877	0.194916	0.13275	0.0813967	0.0136767
990	285.066	204.393	83.9786	32.1804	8.43319	1.60851	0.511398	0.291871	0.195119	0.132706	0.0814595	0.0138196
995	286.308	205.265	84.3148	32.3065	8.46499	1.61205	0.512418	0.291594	0.195048	0.132484	0.0812746	0.013685
1000	287.536	206.09	84.6613	32.4384	8.4976	1.61685	0.512763	0.292398	0.195263	0.132738	0.0813916	0.0138422

[truncated: 1 more sheets: Figure9b]
