# Supplementary material for: An experimentally representative in-silico protocol for dynamical studies of lyophilised and weakly hydrated amorphous proteins
Source: Commun Chem. 2024 Apr 12;7:83. doi: 10.1038/s42004-024-01167-6 (PMC11014950; doi:10.1038/s42004-024-01167-6)
Supplement: Supplementary file 4 — Supplementary Code 1 [file 42004_2024_1167_MOESM4_ESM.py]

#########################################################
# This is an automatically generated MDANSE run script 
########################################################

from MDANSE import REGISTRY

# Your input files
input = ['2w0o_h31_NVT_10K_last10ns.nc','2w0o_h31_NVT_290K_last10ns.nc']

# Your output files

output = ['disf_2w0o_h31_NVT_10K_last10ns.nc'. 'disf_2w0o_h31_NVT_290K_last10ns.nc']

# The name of your atom selection definition 

parameters = []

from shutil import copyfile

for a, b in zip(input, output):
    copyfile(a, 'Copy.nc')
    parameters = []
    parameters['atom_selection'] = [u'Protein and All H']   ;  atom selection set such that only the hydrogen atoms on each of the apoferritin molecule’s 24 subunits were considered 
    parameters['atom_transmutation'] = None
    parameters['frames'] = (0, 2000, 1)
    parameters['grouping_level'] = u'atom' ;  grouping level ‘atom’ chosen such that the ‘mean’ dynamical behaviour of all individual hydrogen atoms across all 24 subunits was output
    parameters['instrument_resolution'] = (u'pseudo-voigt', {'mu_lorentzian': -0.001, 'sigma_lorentzian': 0.017048, 'sigma_gaussian': 0.013947, 'eta': 0.841868, 'mu_gaussian': 0.010784}) ;  parameters of OSIRIS resolution
#   parameters['instrument_resolution'] = (u'pseudo-voigt', {'mu_lorentzian': 0.002, 'sigma_lorentzian': 0.014, 'sigma_gaussian': 0.017, 'eta': 0.88, 'mu_gaussian': -0.01}) ;  parameters of IRIS resolution   
    parameters['output_files'] = (b, (u'netcdf',))
    parameters['projection'] = None
    parameters['q_vectors'] = 'Q 0 to 40 step 0p5'; |Q| vectors generated from 0 - 40 nm -1, Q = 0.5 nm-1. Parameters used in the MDANSE|Q| vector generation tool were ('spherical', {'width': 1.0, 'seed': 0, 'n_vectors': 1, 'shells': (0.0, 40.0, 0.5)}) 
    parameters['running_mode'] = ('multiprocessor', 12)
    parameters['trajectory'] = u'H:\\Copy.nc'
    parameters['weights'] = u'b_incoherent2'
    disf = REGISTRY['job']['disf']()
    disf.run(parameters,status=True)
